# Supplementary material for: Gender and Accuracy in Decoding Affect Cues: A Meta-Analysis
Source: J Intell. 2025 Mar 18;13(3):38. doi: 10.3390/jintelligence13030038 (PMC11943105; doi:10.3390/jintelligence13030038)
Supplement: Supplementary file 1 [file jintelligence-13-00038-s001.zip]

Archive with 5 entries (5 files):
- S1 Tests searched by name for gender and affect meta-analysis.pdf
- S2 Citations of sources in the gender and affect  meta-analysis.pdf
- S3 Codebook for studies in gender and affect meta-analysis.pdf
- S4 Coded studies May 9 2024.sav
- S5 Coded studies May 9 2024_Excel.csv
