# Supplementary material for: Gender and Accuracy in Decoding Affect Cues: A Meta-Analysis
Source: J Intell. 2025 Mar 18;13(3):38. doi: 10.3390/jintelligence13030038 (PMC11943105; doi:10.3390/jintelligence13030038)
Supplement: Supplementary file 1 [file jintelligence-13-00038-s001.zip › S5 Coded studies May 9 2024_Excel.csv]

Independent_study	Source_ID	Source_count	Study_ID	Effect_size_ID	Citation	Search_method	Search_term_used	Source_kind	Year	First_author_gender	N_males	N_females	N_total	N_total_independent	Sample_age	Sample_age_category	Internatl_location	Name_of_country	Sample_type	Sample_health	Name_health_problem	New_health_categories	Typical_vs_not	Sample_ethnicity	Name_of_test	Test_code	Test_code_with_10_or_fewer_ES_coded_as_60	Typical_only_Test_with_10_or_fewer_ES_coded_as_60	Test_code_with_20_or_fewer_ES_coded_as_60	Test_has_10_or_more_ES	Typical_only_Test_with_20_or_fewer_ES_coded_as_60	Target_gender	Target_age	Target_ethnicity	Cue_channel	Cues_in_multichannel	Is_test_multichannel	Number_of_items	Cue_content	Dynamic	Spontaneous	Male_mean	Male_SD	Female_mean	Female_SD	Percent_acc_for_whole_sample	ES_r	ES_rz	Adjusted
1	1882	254	344	432	Holt et al 2014	1	1	1	2014	2	33	16	49	49	14	1	5	UK	1	8	High functioning ASD	8	0		RMET	3	3		3	1		3	2	1	7		0	36	1	1		25.18	4.25	25.44	4.29	70	0.03	0.03	1
1	6000	378	500	600	Wood-Downie et al 2021	1	8	1	2021	1	22	18	40	40	10	1	5	UK	1	8	autism or hi on aut traits	8	0		RMET short	3	3		3	1		3	2	1	7		0	28	1	1		17.68	4.09	17.56	4.59	63	-0.02	-0.02	1
1	6949		769	884	Dimitrovsky et al 2000	1	22	1	2000	2	47	20	67	67	11	1	10	Israel	1	2	Learning disabled	2	0	1	Ekman faces	17	17		17	1		3	2	1	1		0	48	1	1	1	30.83	5.15	29.74	5.59		-0.1	-0.1	1
1	6544	514	1197	819	van Zwieten et al 2013	1	8	1	2013	2	29	62	91	91	20	2	3	Australia	1	4	"mental health care"	45	0		RMET	3	3		3	1		3	2	1	7		0	36	1	1		0.72	0.14	0.78	0.1	75	0.24	0.24	1
1	5678	317	1134	1140	Gillen et al 2018	1	3	1	2018	1	95	49	144	144	15	2	1		1	5	in detention center for various crimes	45	0	6	DANVA child faces	8	8		60	1		3	1	5	1		0	24	1	1	1	5.1	1.21	5.36	0.9		-0.12	-0.12	1
0	5678		1134	1141	Gillen et al 2018	1	3	1	2018	1	95	49	144		15	2	1		1	5	in detention center for various crimes	45	0	6	DANVA child voices	11	60		60	0		2	1	1	3		0		1		1	3.91	1.44	4.19	1.35		-0.1	-0.1	1
1	7597	674	1062	1111	Axelrod 1982	4	90	1	1982		34	20	54	54	14	2	1		1	2	learning disabled	2	0		full PONS	45	45		45	1		2	2	1	12	1,4,3,8,etc	1	220	2	2	1	138.95	19.83	139.75	18.84		0.02	0.02	1
1	6537		705	818	Lai et al 2013	1	8	1	2013	1	30	30	60	60	27	3	5	UK	3	8	Autism	8	0		RMET	3	3		3	1		3	2	1	7		0	36	1	1		22.8	5.8	23.4	6.2	64	0.05	0.05	1
1	6144		523	624	Lai et al 2019	1	8	1	2019	1	29	28	57	57	27	3			3	8	Autism	8	0		RMET	3	3		3	1		3	2	1	7		0	36	1	1		21.66	6.29	22.43	6.53	61	0.06	0.06	1
1	6646	522	719	827	Lai et al 2011	1	8	1	2011	1	33	29	62	62	27	3	5	UK	3	8	Autism	8	0		RMET	3	3		3	1		3	2	1	7		0	36	1	1		22.3	5.8	22.7	6.6	62	0.03	0.03	1
1	5672	316	432	529	Danaher et al. 2018	1	3	1	2018	2	90	44	134	134	20	3	3	Australia	2	4	first episode psychosis	41	0		DANVA faces	7	7		7	1		3	2	1	1		0	24	1	1	1	6.52	3.36	4.79	2.77		0.27	0.28	1
0	5672		432	530	Danaher et al. 2018	1	3	1	2018	2	90	44	134		20	3	3	Australia	2	4	first episode psychosis	41	0		DANVA voices	10	10		60	1		3	2	1	3		0	24	1		1	8.17	3.18	6.81	2.64		0.23	0.23	1
1	7587	669	1050	1103	Wright et al 2009	4	90	1	2009	2	23	56	79	79	26	3	1		3	4	major depression	42	0		Ekman faces	17	17		17	1		3	2	1	1		0		1	1	1						-0.24	-0.24	1
1	7479	622	965	1032	Scholten et al 2005	4	89	1	2005		28	25	53	53	27	3	2	Netherlands	3	4	Schizophrenia	41	0		faces (Montagne)	50	50		60	1		3	2		1		0	48	1	1	1	66.9	10.55	73.25	9.7		0.3	0.31	1
1	2708	270	930	1008	Kucharska-Pietura et al 2005	1	1	1	2005	2	25	25	50	50	23	3	2	Poland	3	4	Early Schizophrenia	41	0		faces Izard	52	60		60	0					1		0	36	1	1	1						0.29	0.3	1
1	8000		1166	1212	Ferrer-Quintero et al 2021	5	88	1	2021	2	187	61	248	248	42	4	1		3	4	schizophrenia	41	0	6	faces	1	60		60	0			2		1		0		1	1	1	0.75	0.13	0.77	0.14	76	0.07	0.07	1
1	2598	265	917	1002	Scholten et al 2008	1	1	1	2008		25	23	48	48	31	4	2	Netherlands	3	4	Schizophrenia	41	0	1	vocal cues	1	60		60	0		3	2		3		0	24	1		1	19.2	2.4	21	1.9	84	0.39	0.41	1
1	1009	165	209	270	Navarra-Ventura et al 2018	1	1	1	2018	1	20	20	40	40	29	4	2	Spain	3	4	schizophrenia	41	0		RMET	3	3		3	1		3	2	1	7		0	36	1	1		21.75	4.3	22.95	4.1	62	0.14	0.14	1
1	1102	178	341	429	Zarotti et al 2018	1	1	1	2018	1	34	81	115	115	37	4	4		3	3	nonsymptomatic Huntingtons	3	0		RMET	3	3		3	1		3	2	1	7		0	36	1	1		23.03	4.09	24.53	3.72	66	0.19	0.19	1
1	1242	197	249	315	Stubberud 2017	1	1	1	2017	1	22	16	38	38	32	4	2	Norway	4	3	spina bifida	3	0		RMET	3	3		3	1		3	2	1	7		0	36	1	1		23.3	3.3	24	4.4	66	0.09	0.09	1
1	5976	369	1141	1143	Wojciak et al 2021	1	8	1	2021	1	40	40	80	80	38	4	2	Poland	3	4	schizophrenia	41	0		RMET	3	3		3	1		3	2	1	7		0	36	1	1						54	0.09	0.09	1
1	6086	407	513	614	Adams et al. 2020	1	8	1	2020	2	34	19	53	53	64	4	3	Australia	3	3	stroke	3	0		RMET	3	3		3	1		3	2	1	7		0	36	1	1		22.29	5.57	21.53	5.64	61	-0.07	-0.07	1
1	6127	421	517	618	Walsh-Messinger et al 2019	1	8	1	2019	2	22	15	37	37	31	4	1		3	4	schizophrenia	41	0		RMET	3	3		3	1		3	2	1	7		0	36	1	1		21	6.4	24.9	5.8	64	0.3	0.31	1
1	6169	438	527	630	Dalkner et al. 2019	1	8	1	2019	2	54	57	111	111	43	4	2	Austria	3	4	bipolar euthymic	42	0		RMET	3	3		3	1		3	2	1	7		0	36	1	1		20.7	4.8	21.5	4.5	59	0.08	0.08	1
1	6213	451	535	638	Nakajima et al. 2018	1	8	1	2018	2	65	57	122	122	38	4	2	France	3	3	post surgery for brain tumor	3	0		RMET	3	3		3	1		3	2	1	7		0	36	1	1		24	3.9	23.35	3.64	66	-0.09	-0.09	1
1	6257	463	1148	1149	Fossati et al 2017	1	8	1	2017	2	77	104	181	181	39	4	2		3	4	personality disorders	43	0		RMET	3	3		3	1		3	2	1	7		0	36	1	1		26.09	4.02	26.04	3.57	72	-0.02	-0.02	1
1	6380	486	554	657	Noble et al 2016	1	8	1	2016	1	106	397	503	503	37	4	4	Ireland & UK	3	3	epilepsy	3	0		RMET 10 items	3	3		3	1		3	2	1	7		0	10	1	1		6.9	1.79	6.93	1.64	69	0.01	0.01	1
1	6411	493	672	781	Baron-Cohen et al 2015	1	8	1	2015	1	178	217	395	395	40	4	5	UK	3	8	Autism	8	0	1	RMET	3	3		3	1		3	2	1	7		0	36	1	1		23.53	6.64	23.45	7.06	65	-0.02	-0.02	1
1	556	96	1076	1121	Fernandez-Modamio et al 2020	1	1	1	2020	2	110	110	220	220	46	4	2	Spain	3	4	schizophrenia	41	0		faces PERE	5	60		60	0		3	2		1		0	56	1	1	1	3.08	0.06	2.99	0.06		-0.6	-0.69	1
1	5602	302	422	516	Rojahn et al 1995	1	1	1	1995	1	56	49	105	105		4	1		3	2	mental retardation	2	0		early Penn faces	5	60		60	0		3	2	1	1		0	40	1	1	1	0.56	0.16	0.61	0.15		0.16	0.16	1
1	2046	261	899	998	Grant & Beck 2010	1	1	1	2010	1	81	42	123	123	39	4	1		3	4	Schizophr/schizoaffec disor	41	0		ER40	14	14		14	1		3	2	5	1		0	40	1	1	1						0.01	0.01	1
0	1009		209	269	Navarra-Ventura et al 2018	1	1	1	2018	1	20	20	40		29	4	2	Spain	3	4	schizophrenia	41	0		Ekman faces POFA	17	17		17	1		3	2	1	1		0	60	1	1	1	43.1	7.5	45.8	5		0.21	0.21	1
1	5122	282	362	451	Spikman et al 2013	1	1	1	2013	2	42	23	65	65	43	4	2	Netherlands	3	3	brain injury	3	0		FEEST (Ekman)	17	17		17	1		3	2	1	1		0	60	1	1	1	41.1	8.2	46.1	6.1		0.33	0.34	1
1	6860	547	1033	1092	van den Berg et al 2022	1	20	1	2022	1	73	35	108	108	60	4	2	Netherlands	3	3	stroke	3	0		Ekman faces	17	17		17	1		3	2	1	1		0	60	1	1	1	43.04	7.58	43.43	5.97		0.03	0.03	1
1	5319		380	470	Sucksmith et al 2013	1	1	1	2013		164	150	314	314	36	4	5	UK	3	8	Autism spectrum	8	0		KDEF faces	19	19		60	1		3	2		1		0	140		1	1	16.6	1.8	16.7	1.76		0.03	0.03	1
0	8000	682	1166	1214	Ferrer-Quintero et al 2021	5	88	1	2021	2	187	61	248		42	4	1		3	4	schizophrenia	41	0	6	EA Zaki method	26	26		60	1			2		6		0		1	2	2	0.55	0.15	0.59	0.17		0.12	0.12	1
0	5976		1141	1144	Wojciak et al 2021	1	8	1	2021	1	40	40	80		38	4	2	Poland	3	4	schizophrenia	41	0		Ekman and Izard faces (FEIT)	32	32		32	1		3	2	1	1		0	19	1	1	1						0.03	0.03	1
1	1150		244	310	Mossaheb et al 2018	1	1	1	2018	2	30	21	51	51	32	4	2	Austria	3	4	schizophrenia	41	0		FEEL (JACFEE)	34	34		34	1		3	2	5	1		0	42	1	1	1	31.85	5.81	31.25	5.38		-0.05	-0.05	1
1	7595	673	1058	1108	Alfimova et al 2009	4	90	1	2009	2	42	61	103	103	29	4	12	Russia	3	4	schizophrenia	41	0		Izard faces	52	60		60	0		3	2	1	1		0	9	1	1	1	4.5	1.5	4.8	1.5		0.1	0.1	1
1	1566	231	307	393	Pietschnig, Aigner-Wober etal2016	1	1	1	2016	1	26	42	68	68	69	4	2	Austria	3	2	subjective cognitive decline	2	0		VERT-K (Vienna Emo Recog Task, Short)	54	60		60	0		3	2	1	1		0	36	1	1	1						0.34	0.35	1
1	915	154	197	255	van Zonneveld et al 2019	1	1	2	2019	2	180	37	217	217	10	1	2	Netherlands	1	5	hi risk for criminality	45	0		content standard speech	1	60		60	0		3	2		3		0	48	1		1	60.32	13.28	63.18	14	62	0.1	0.1	1
1	579	101	119	145	Silk et al 2020	1	1	2	2020	2	17	17	34	34	11	1	1		1	4	anxiety disorder	42	0	1	ER40 (Penn)	14	14		14	1		3	2	5	1		0	40	1	1	1	0.75	0.07	0.78	0.06		0.22	0.22	1
0	915		197	254	van Zonneveld et al 2019	1	1	2	2019	2	178	36	214		10	1	2	Netherlands	1	5	hi risk for criminality	45	0		POFA (Ekman Faces morphed)	17	17		17	1		3	2	1	1		0	108	1	1	1	59.83	11.55	57.82	13.69	58	-0.08	-0.08	1
1	314	66	158	199	Wells et al 2020	1	1	2	2020	2	82	17	99	99	9	1	5	UK	1	4	behavior problems	45	0		FER (=Radboud)	25	60		60	0		3	2	5	1		0	60	1	1	1	82.44	12.79	82.06	12.55		-0.01	-0.01	1
1	5698	321	593	697	Holbein et al 2015	1	3	2	2015	2	61	72	133	133	11	1	1		1	3	spina bifida	3	0	1	DANVA child tests: face, body, voice	32	32		32	1		3	2		12	1,3,4	1	60	1		1	87.5	14.78	87.6	17.9		0	0	1
1	6061		603	707	Penner et al 2020	1	8	2	2020	2	140	170	310	310	15	2	1		1	4	depression and anxiety	42	0	1	RMET short	3	3		3	1		3	2	1	7		0	28	1	1		19.62	2.7	20.72	2.41	72	0.21	0.21	1
1	6061		604	708	Penner et al 2020	1	8	2	2020	2	29	110	139	139	15	2	1		1	4	Borderline personality disorder	43	0	1	RMET short	3	3		3	1		3	2	1	7		0	28	1	1		19.24	3.99	20.65	2.7	71	0.21	0.21	1
1	5984	372	636	742	Isaksson et al 2021	1	8	2	2021	1	115	62	177	177	15	2	2	Sweden	1	10	Autism+ADHD+other neurodev dis	8	0		RMET short	3	3		3	1		3	2	1	7		0	28	1	1		66.68	13.96	75.42	8.3	71	0.36	0.38	1
1	116	23	159	200	de Gracia et al 2021	1	1	2	2021	2	61	40	101	101	15	2	6	Philippines	1	3	deaf	3	0		DANVA faces	7	7		7	1		3	2	1	1		0	24	1	1	1	16.08	3.04	16.52	2.84		0.08	0.08	1
0	116		159	202	de Gracia et al 2021	1	1	2	2021	2	61	40	101		15	2	6	Philippines	1	3	deaf	3	0		DANVA child faces	8	8		60	1		3	1	5	1		0	24	1	1	1	19.02	3.43	19.6	3.74		0.08	0.08	1
1	5699	322	641	747	Schofield et al 2015	1	3	2	2015	2	69	31	100	100	17	2	5	UK	1	5	hist w/social services and/or offendg	45	0		DANVA child faces 48 items	8	8		60	1		3	1	5	1		0	48	1	1	1						0.27	0.28	1
0	116		159	201	de Gracia et al 2021	1	1	2	2021	2	61	40	101		15	2	6	Philippines	1	3	deaf	3	0		DANVA postures	13	60		60	0		3	2	1	4		0	24	1	1	1	13.23	3.38	13.08	3.08		-0.02	-0.02	1
1	7628	676	1238	2027	Ortuno-Sierra et al 2021	1	28	2	2021	1	29	54	83	83	16	2	2	Spain	1	4	high suicide risk	42	0		ER40	14	14		14	1		3	2	5	1		0	40	1	1	1	0.23	0.67	0.23	0.84		0	0	1
1	533	90	106	132	Kohls et al 2020	1	1	2	2020	1	225	317	542	542	14	2	4	across Europe	1	4	conduct disorder	45	0		Emo Hexagon (Ekman faces)	17	17		17	1		3	2	1	1		0		1	1	1	66.07	19.45	73.78	16.81		0.21	0.21	1
1	985	162	207	267	Dewangan & Singh 2018	1	1	2	2018	1	60	60	120	120	25	3	11	India	3	4	schizophrenia	41	0	5	faces homemade	1	60		60	0		3	2	6	1		0	8	1	1	1	0.64	0.43	0.75	0.38	69	0.14	0.14	1
1	6194		562	664	Rnic et al 2018	1	8	2	2018	2	17	38	55	55	22	3	8	Canada	3	4	depressed	42	0		RMET	3	3		3	1		3	2	1	7		0	36	1	1		67.18	8.12	67.42	13.66	67	0.01	0.01	1
1	6170		798	918	Fahlgren et al 2019	1	8	2	2019	2	40	114	154	154	23	3	1		3	5	had or say they need psychia therap	45	0	6	RMET	3	3		3	1		3	2	1	7		0	36	1	1		24.7	5.44	25.25	4.09	69	0.06	0.06	1
1	5933		742	848	Blose & Schenkel 2022	1	8	2	2022	2	43	54	97	97	22	3	1		2	3	Deaf & hard of hearing	3	0	1	RMET	3	3		3	1		3	2	1	7		0	36	1	1		21.88	4.59	24.02	3.86	64	0.25	0.26	1
1	6222	454	581	685	Zhang et al 2018	1	8	2	2018	1	48	35	83	83	19	3	6	China	3	4	clinical hi risk for psychosis	41	0	2	RMET	3	3		3	1		3	2	1	7		0	36	1	1		59.72	13.22	57.46	12.38	58	-0.09	-0.09	1
1	534		116	142	Modinos et al 2020	1	1	2	2020	2	108	105	213	213	23	3	4	Across Eur+Australia	3	4	schizophrenia hi risk	41	0		DFAR	4	4		60	1		3	2		1		0	64	1	1	1	47.76	7.39	49.7	6.41		0.14	0.14	1
1	1583	234	367	456	Maat et al 2016	1	1	2	2016	2	115	31	146	146	27	3	2	Netherlands	3	4	schizophrenia	41	0		DFAR faces	4	4		60	1		3	2		1		0	64	1	1	1	68.6	17.41	68.9	19.36		0.01	0.01	1
1	897		205	264	Mallawaarachchi et al 2019	1	1	2	2019	2	86	44	130	130	20	3	3	Australia	3	4	first episode psychosis	41	0		DANVA faces	7	7		7	1		3	2	1	1		0	24	1	1	1	6.5	3.23	5.07	3.3		0.21	0.21	1
1	122	24	78	93	MacPherson et al 2021	1	1	2	2021	2	31	21	52	52	21	3	1		2	4	bipolar disorder	42	0	1	DANVA faces	7	7		7	1		3	2	1	1		0	24	1	1	1	4.84	1.79	5.57	2.82		0.16	0.16	1
0	122		78	92	MacPherson et al 2021	1	1	2	2021	2	31	21	52		21	3	1		2	4	bipolar disorder	42	0	1	DANVA child faces	8	8		60	1		3	1	5	1		0	24	1	1	1	2.94	1.67	2.86	2.15		0.02	0.02	1
0	897	151	205	265	Mallawaarachchi et al 2019	1	1	2	2019	2	86	44	130		20	3	3	Australia	3	4	first episode psychosis	41	0		DANVA voices	10	10		60	1		3	2	1	3		0	24	1		1	8.08	3.11	7.07	3.11		0.16	0.16	1
1	857		195	252	Bosnjak Kuharic et al 2019	1	1	2	2019	2	49	31	80	80	23	3	2	Croatia	3	4	psychosis	41	0		ER40 (Penn)	14	14		14	1		3	2	5	1		0	40	1	1	1	69.74	15.55	69.68	11.67		-0.04	-0.04	1
1	628		201	259	Ibrahim et al 2019	1	1	2	2019	2	27	18	45	45	25	3	10	Egypt	3	4	schizophrenia (+drug)	41	0		ER40 (Penn)	14	14		14	1		3	2	5	1		0	40	1	1	1	24.04	6.1	25.72	6.48		0.13	0.13	1
1	628	106	200	258	Ibrahim et al 2019	1	1	2	2019	2	29	19	48	48	26	3	10	Egypt	3	4	schizophrenia	41	0		ER40 (Penn)	14	14		14	1		3	2	5	1		0	40	1	1	1	28.45	6.2	21.05	7.07		-0.49	-0.54	1
1	1532	223	474	575	Jenkins et al 2016	1	1	2	2016	2	16	34	50	50	22	3	1		3	4	major depression remitted	42	0		NimStim	22	60		60	0		3	2	5	1		0		1	1	1	0.82	0.06	0.74	0.24		-0.26	-0.27	1
1	701		167	218	Won et al 2019	1	1	2	2019	1	46	69	115	115	27	3	6	South Korea	3	4	schizophrenia	41	0	2	FAR (KOFEE Korean faces)	29	60		60	0		3	2	3	1		0	64	1	1	1	0.28	0.2	0.25	0.19		0.08	0.08	1
1	1755		334	421	Lee et al 2015	1	1	2	2015		25	15	40	40	20	3	6	Korea	3	4	ultra hi risk for psychosis (sx)	41	0	2	JACFEE	34	34		34	1		3	2	5	1		0	53	1	1	1	81.7	12.9	79	11.9		-0.11	-0.11	1
0	7216		1087	1131	Brown et al 2018	1	1	2	2018	2	94	78	172		67	4	1		3	2	neurodeg disease (dementia, Alz)	2	0		films	1	60		60	0					1		0	11	1	2		7.16	2.81	7.69	2.36		0.1	0.1	1
1	655	112	181	237	Bone et al 2019	1	1	2	2019	2	161	345	506	506	48	4	5	UK	3	4	depressed	42	0	1	morphed faces	1	60		60	0		1	2	1	1		0	90	1	1	1	47.04	10.29	48.74	9.71	53	0.08	0.08	1
1	1195	188	251	317	Rupp et al 2017	1	1	2	2017	2	40	19	59	59	47	4	2	Austria	3	7	alcoholic	44	0		faces maybe homemade	1	60		60	0		3	2	1	1		0	36	1	1	1	72.64	10.11	71.49	8.17	72	-0.06	-0.06	1
0	1348	204	270	348	Fisher et al 2017	1	1	2	2017	2	27	15	42		42	4	1		3	4	schizophrenia + schizoaffective dis	41	0		prosody juslin&laukka	1	60		60	0		3	2		3		0		1		1	32.96	9.5	36.4	6.79		0.21	0.21	1
1	1618	236	324	411	Sapey-Triomphe et al 2015	1	1	2	2015	2	19	20	39	39	80	4	2	France	3	2	Alzheimers	2	0		Faces (Bediou)	1	60		60	0		3	2		1		0	36	1	1	1	0.83	0.12	0.83	0.12	83	0	0	1
1	1720	244	364	453	Goodkind et al 2015	1	1	2	2015	2	32	15	47	47	62	4	1		3	2	Alzheimers + frontotemporal demen	2	0		homemade clips hollywood movies	1	60		60	0		3	2		6		0	11	1	2	1	0.71	0.25	0.62	0.22	66	-0.19	-0.19	1
0	7216	583	1087	1130	Brown et al 2018	1	1	2	2018	2	52	51	103		67	4	1		3	2	neurodeg disease (dementia, Alz)	2	0		faces	1	60		60	0					1		0		1	1	1	10.65	2.77	11.22	2.77		0.1	0.1	1
1	6117		691	804	Sahbaz & Kurtulmus 2019	1	8	2	2019	2	25	16	41	41	40	4	2	Turkey	3	4	Schizophrenia	41	0		RMET	3	3		3	1		3	2	1	7		0	32	1	1		16.96	5.09	13	3.6	48	-0.41	-0.44	1
1	859		268	344	Etchepare et al 2019	1	1	2	2019	2	79	22	101	101	37	4	2	France	3	4	schizophrenia	41	0		RMET	3	3		3	1		3	2	1	7		0	36	1	1		22.16	4.32	20.5	3.83	58	-0.2	-0.2	1
1	6309		686	796	Kother et al 2017	1	8	2	2017	1	49	25	74	74	33	4	2	Germany	3	4	Schizophrenia+schizoaffective disor	41	0		RMET	3	3		3	1		3	2	1	7		0	36	1	1		21.65	4.01	21.6	3.72	60	0	0	1
1	6040		658	765	Kopera et al 2020	1	8	2	2020	1	219	25	244	244	43	4	2	Poland	3	7	Alcohol use disorder	44	0		RMET	3	3		3	1		3	2	1	7		0	36	1	1		22.82	4.73	23.4	4.08	64	0.06	0.06	1
1	6044		640	746	Ferrer et al 2020	1	8	2	2020	2	33	62	95	95	42	4	2	France	3	4	affective disorder	42	0		RMET	3	3		3	1		3	2	1	7		0	36	1	1		65.4	7.86	66.5	8.5	66	0.07	0.07	1
1	6173		579	683	Ospina et al 2019	1	8	2	2019	2	23	18	41	41	45	4	1		3	4	Schizophrenia	41	0	6	RMET	3	3		3	1		3	2	1	7		0	36	1	1		22.87	5.93	23.61	4.79	64	0.07	0.07	1
1	96	19	31	37	Valera-Bermejo et al 2021	1	1	2	2021	1	17	29	46	46	75	4	5	UK	3	2	mild cogn impaired	2	0	1	RMET	3	3		3	1		3	2	1	7		0	36	1	1		17	5.28	22	5.59	56	0.42	0.45	1
1	104	22	97	119	King et al 2021	1	1	2	2021	2	65	32	97	97	36	4	5	Ireland	3	4	Schizophren & sxaffectiv	41	0		RMET	3	3		3	1		3	2	1	7		0	36	1	1		22.83	5.04	22.32	4.57	61	-0.06	-0.06	1
1	226	43	60	73	Fundora et al 2021	1	1	2	2021	2	258	138	396	396	42	4	1		3	4	schizophrenia	41	0	6	RMET	3	3		3	1		3	2	1	7		0	36	1	1		20.93	5.47	20.4	5.52	56	-0.05	-0.05	1
1	552	95	105	130	Charernboon 2020	1	1	2	2020	1	26	36	62	62	37	4	6	Thailand	3	4	schizophrenia	41	0	2	RMET	3	3		3	1		3	2	1	7		0	36	1	1		20.12	4.24	18.14	4.04	53	-0.23	-0.23	1
1	771	127	150	191	Aydin et al 2019	1	1	2	2019	1	16	28	44	44	34	4	2	Cyprus	3	4	panic disorder	42	0		RMET	3	3		3	1		3	2	1	7		0	36	1	1		23.25	6.04	20.64	4.01	61	-0.25	-0.26	1
1	782	129	160	206	Oliver et al 2019	1	1	2	2019	2	108	56	164	164	32	4	4	Canada,NY,Maryland	3	4	schizophrenia	41	0		RMET	3	3		3	1		3	2	1	7		0	36	1	1		23.75	5.59	23.81	4.91	66	0.01	0.01	1
1	1108	180	281	359	Davidson et al 2018	1	1	2	2018	1	28	20	48	48	51	4	1		3	4	psychosis	41	0	4	RMET	3	3		3	1		3	2	1	7		0	36	1	1		20.79	3.98	18.15	6.25	54	-0.25	-0.26	1
1	1328	203	294	375	Otsuka et al 2017	1	1	2	2017	1	22	19	41	41	28	4	6	Japan	3	8	Autism spectrum	8	0	2	RMET	3	3		3	1		3	2	1	7		0	36	1	1		21.41	3.2	21.79	2.99	59	0.06	0.06	1
0	1683	240	397	489	Robinson et al 2015	1	1	2	2015	2	16	20	36		45	4	5	UK	3	4	bipolar euthymic	42	0		RMET	3	3		3	1		3	2	1	7		0	36	1	1		27.13	3.93	26.35	4.18	75	-0.1	-0.1	1
1	5909	345	652	759	Fekete et al 2022	1	8	2	2022	2	23	24	47	47	41	4	2	Hungary	3	4	Schizophrenia	41	0		RMET	3	3		3	1		3	2	1	7		0	36	1	1		20.78	4.89	21.46	4.87	60	0.07	0.07	1
1	5911	346	613	717	Cross et al 2022	1	8	2	2022	1	21	29	50	50	31	4	5	UK	3	8	Autism	8	0	1	RMET	3	3		3	1		3	2	1	7		0	36	1	1		0.7	0.16	0.68	0.17	69	-0.06	-0.06	1
1	5917	348	689	802	Eramudugolla et al 2022	1	8	2	2022	2	71	61	132	132	75	4	3	Australia	3	2	mild cogn impaired	2	0	1	RMET	3	3		3	1		3	2	1	7		0	36	1	1		18.7	4.55	19.25	4.43	53	0.06	0.06	1
1	5919	350	567	669	Palumbo et al 2022	1	8	2	2022	2	50	33	83	83	65	4	2	Italy	3	3	ALS pts	3	0		RMET	3	3		3	1		3	2	1	7		0	36	1	1		20.4	5.31	22.07	6.16	58	0.15	0.15	1
1	5923	352	649	755	Moseley et al 2022	1	8	2	2022	2	23	55	78	78	41	4	4		3	8	Autism	8	0		RMET	3	3		3	1		3	2	1	7		0	36	1	1		26.48	5.26	26.42	5	73	0	0	1
1	5961	363	643	749	Clausi et al 2021	1	8	2	2021	2	15	21	36	36	47	4	2	Italy	3	10	congenital cerebellar disorders	8	0		RMET	3	3		3	1		3	2	1	7		0	36	1	1		22.33	4.04	20.6	5.96	60	-0.18	-0.18	1
1	6044	394	639	745	Ferrer et al 2020	1	8	2	2020	2	32	83	115	115	41	4	2	France	3	4	suicide attempters	42	0		RMET	3	3		3	1		3	2	1	7		0	36	1	1		63.6	8.14	64.4	9.47	64	0.04	0.04	1
1	6055	397	605	709	Pagni et al 2020	1	8	2	2020	1	68	27	95	95	40	4	1		3	8	Autism	8	0		RMET	3	3		3	1		3	2	1	7		0	36	1	1		25.07	4.3	25.41	4.4	70	0.04	0.04	1
1	6101	411	601	705	Rossetto et al 2020	1	8	2	2020	2	15	15	30	30	77	4	2	Italy	3	2	mild cogn impaired	2	0		RMET	3	3		3	1		3	2	1	7		0	36	1	1		17	6.31	19.5	5.96	51	0.2	0.2	1
1	6121	420	1210	1224	Michaelian et al 2019	1	8	2	2019	1	50	64	114	114	63	4	3	Australia	3	2	mild cognitive impairment	2	0		RMET	3	3		3	1		3	2	1	7		0	36	1	1		24.88	4.79	24.95	5.3	69	0	0	1
1	6147	431	595	699	Belardinelli et al 2019	1	8	2	2019	2	20	20	40	40	45	4	2	Italy	3	3	Huntington's disease	3	0		RMET	3	3		3	1		3	2	1	7		0	36	1	1		14.65	4.31	14.65	4.43	41	0	0	1
1	6170	439	797	917	Fahlgren et al 2019	1	8	2	2019	2	76	79	155	155	30	4	1		3	5	intermittent explosive disorder	42	0	6	RMET	3	3		3	1		3	2	1	7		0	36	1	1		24	4.35	24.81	4.33	68	0.09	0.09	1
1	6173	441	578	682	Ospina et al 2019	1	8	2	2019	2	19	34	53	53	39	4	1		3	4	Bipolar	42	0	6	RMET	3	3		3	1		3	2	1	7		0	36	1	1		23.16	4.41	27.09	3.74	70	0.43	0.46	1
1	6228	456	569	671	Berenson et al 2018	1	8	2	2018	2	23	26	49	49	32	4	1		3	4	Avoidant personality disorder	43	0	6	RMET	3	3		3	1		3	2	1	7		0	36	1	1		26.3	4.52	26.65	3.58	74	0.04	0.04	1
1	6252	461	817	941	Akgul et al 2017	1	8	2	2017	2	25	23	48	48	40	4	2	Turkey	3	4	Schizophrenia	41	0		RMET	3	3		3	1		3	2	1	7		0	36	1	1		18.16	4.41	18.52	4.36	51	0.04	0.04	1
1	6309	472	685	795	Kother et al 2017	1	8	2	2017	1	45	31	76	76	37	4	2	Germany	3	4	Schizophrenia+schizoaffective disor	41	0		RMET	3	3		3	1		3	2	1	7		0	36	1	1		20.64	5.53	20.74	4.98	57	0.01	0.01	1
1	6389	488	683	792	Bosgelmez et al 2015	1	8	2	2015	2	68	22	90	90		4	2	Turkey	3	4	Schizophrenia+schizoaffective disor	41	0		RMET	3	3		3	1		3	2	1	7		0	36	1	1		17.19	4.74	15.77	5.06	46	-0.14	-0.14	1
1	38	7	7	7	Fusar-Poli et al 2022	1	1	2	2022	2	1454	585	2039	2039	31	4	4	all in Europe	3	4	schizophrenia	41	0		DFAR	4	4		60	1		3	2		1		0	64	1	1	1	66.47	13.39	66.31	14.51	66	0	0	1
1	1406	209	277	355	Andric et al 2016	1	1	2	2016	2	31	21	52	52	29	4	2	Serbia	3	4	schizophrenia	41	0		DFAR	4	4		60	1		3	2		1		0	64	1	1	1	67.51	12.01	66.89	16.06		-0.02	-0.02	1
1	1539	226	327	414	Andric, Maric et al 2016	1	1	2	2016	2	44	60	104	104	29	4	4	several countries	3	4	schizophrenia	41	0		DFAR	4	4		60	1		3	2		1		0	64	1	1	1	76.92	9.64	77.95	8.59		0.06	0.06	1
1	835		372	461	Garcia-Casal et al 2019	1	1	2	2019	1	27	32	59	59	78	4	2	Spain	3	2	mild cogn impaired	2	0		Affect-Gradior faces	5	60		60	0		3	2		1		0	91	1	1	1	42.37	7.99	39.16	8.55		-0.19	-0.19	1
1	1375		276	354	Huang & Hsiao 2017	1	1	2	2017	1	31	43	74	74	33	4	6	Taiwan	3	4	schizophrenia	41	0	2	Chinese Facial Emo Recog Database	5	60		60	0		3	2	3	1		0	130	1	1	1	0.33	0.05	0.31	0.08		-0.17	-0.17	1
0	859		268	345	Etchepare et al 2019	1	1	2	2019	2	79	22	101		37	4	2	France	3	4	schizophrenia	41	0		Faces -bordeaux (Baron-Cohen)	5	60		60	0		2	2	1	1		0	20	1	1	1	14.92	2.55	14.5	2.13		-0.09	-0.09	1
0	552		105	131	Charernboon 2020	1	1	2	2020	1	26	36	62		37	4	6	Thailand	3	4	schizophrenia	41	0	2	faces (=Baron Cohen)	5	60		60	0		2	2	1	1		0	20	1	1	1	13.46	3.52	13.94	2.65		0.08	0.08	1
1	835		373	462	Garcia-Casal et al 2019	1	1	2	2019	1	32	52	84	84	78	4	2	Spain	3	2	Alzheimers	2	0		Affect-Gradior faces	5	60		60	0		3	2		1		0	91	1	1	1	34.81	8.46	37.12	13.44		0.1	0.1	1
1	509		163	214	Hajduk et al 2020	1	1	2	2020	1	33	26	59	59	39	4	4	Texas and Slovak Rep	3	4	schizophrenia	41	0		BR-100 body	5	60		60	0		3	2		4		0	100	1	1	1	72.73	14.55	78.5	13.33		0.21	0.21	1
1	140	28	48	58	Radlak et al 2021	1	1	2	2021	2	15	38	53	53	50	4	5	UK	3	3	multiple sclerosis	3	0		Voice emo labeling-florida	5	60		60	0					3		0	20	1		1	0.8	0.09	0.81	0.12		0.08	0.08	1
1	272	57	62	75	Maurage et al 2021	1	1	2	2021	1	32	33	65	65	49	4	2	Belgium	3	7	alcoholic	44	0		TREF faces	5	60		60	0		3	2	1	1		0	54	1	1	1	64.7	9.66	63.24	10.11		-0.07	-0.07	1
1	645	109	213	275	Shiota et al 2019	1	1	2	2019	2	25	20	45	45	62	4	1		3	2	dementia	2	0	1	EmpFilmTest	5	60		60	0					6		0	11	1	2	1	0.65	0.22	0.69	0.24		0.09	0.09	1
1	1206	191	269	346	Park et al 2017	1	1	2	2017	2	15	17	32	32	77	4	6	Korea	3	2	Alzheimers	2	0	2	Korean facial photos not KOFEE	5	60		60	0		3	2	3	1		0	35	1	1	1	2.68	0.81	2.66	0.78		-0.01	-0.01	1
1	1535	225	311	397	Sasson et al 2016	1	1	2	2016	1	29	19	48	48	35	4	1		3	4	schizophrenia	41	0	6	faces from Penn archive	5	60		60	0		1	2	1	1		0	9	1	1	1	83.1	15.3	82.5	12.5		-0.02	-0.02	1
0	782		160	203	Oliver et al 2019	1	1	2	2019	2	108	56	164		32	4	4	Canada,NY,Maryland	3	4	schizophrenia	41	0		TASIT 1	6	6		6	1			2	5	8		0	28	1	2	1	22.39	3.67	22.46	3.46		0.01	0.01	1
1	6846		758	872	Rocca et al 2016	1	19	2	2016	2	571	241	812	812	40	4	2	Italy	3	4	Schizophrenia	41	0		TASIT 1	6	6		6	1			2	5	8		0	28	1	2	1	19.59	5.15	20.66	4.9		0.11	0.11	1
0	140		48	56	Radlak et al 2021	1	1	2	2021	2	15	38	53		50	4	5	UK	3	3	multiple sclerosis	3	0		TASIT 1	6	6		6	1			2	5	8		0	28	1	2	1	0.76	0.12	0.81	0.13		0.2	0.2	1
1	486		103	128	Quide et al 2020	1	1	2	2020	1	19	46	65	65	38	4	3	Australia	3	4	bipolar disorder	42	0		TASIT 1	6	6		6	1			2	5	8		0	24	1	2	1	23.42	2.67	24.43	1.88		0.22	0.22	1
1	486	86	102	127	Quide et al 2020	1	1	2	2020	1	36	24	60	60	38	4	3	Australia	3	4	Schizophren & sxaffectiv	41	0		TASIT 1	6	6		6	1			2	5	8		0	24	1	2	1	22.25	3.68	23.88	3.06		0.24	0.24	1
1	1579	233	1209	1223	Honan et al 2016	1	1	2	2016	2	129	31	160	160	40	4	3	Australia	3	3	acquired brain injury	3	0	1	TASIT part 1	6	6		6	1			2	5	8		0	28	1	2	1	20.96	4.1	21.19	4.02		0.03	0.03	1
1	1587	235	309	395	Zimmerman et al 2016	1	1	2	2016	1	27	15	42	42	34	4	3	Australia	3	8	ASD high functioning autism	8	0	1	TASIT 1	6	6		6	1			2	5	8		0	28	1	2	1	22.7	2.54	23.27	2.22		0.12	0.12	1
1	1359	205	282	361	Zupan et al 2017	1	1	2	2017	2	116	44	160	160	41	4	4	Canada,NC,NewZealan	3	3	brain injury	3	0		DANVA faces	7	7		7	1		3	2	1	1		0	24	1	1	1	15.91	5.15	16.93	5.03		0.1	0.1	1
0	1359		282	362	Zupan et al 2017	1	1	2	2017	2	116	44	160		41	4	4	Canada,NC,NewZealan	3	3	brain injury	3	0		DANVA voices	10	10		60	1		3	2	1	3		0	24	1		1	14.6	6.03	16.12	5.38		0.13	0.13	1
1	857		194	251	Bosnjak Kuharic et al 2019	1	1	2	2019	2	53	27	80	80	36	4	2	Croatia	3	4	schizophrenia	41	0		ER40 (Penn)	14	14		14	1		3	2	5	1		0	40	1	1	1	60.14	16.18	59.17	15.75		-0.03	-0.03	1
0	782		160	205	Oliver et al 2019	1	1	2	2019	2	108	56	164		32	4	4	Canada,NY,Maryland	3	4	schizophrenia	41	0		ER40 (Penn)	14	14		14	1		3	2	5	1		0	40	1	1	1	31.57	4.37	31.8	3.91		0.03	0.03	1
1	143		36	42	Scott et al 2021	1	1	2	2021	1	372	44	416	416	37	4	7	South Africa (Black)	3	4	schizophrenia	41	0	3	ER40 (Penn)	14	14		14	1		3	2	5	1		0	40	1	1	1	-0.27	1.04	-0.15	1.02		0.06	0.06	1
0	226		60	72	Fundora et al 2021	1	1	2	2021	2	258	138	396		42	4	1		3	4	schizophrenia	41	0	6	ER40 (Penn)	14	14		14	1		3	2	5	1		0	40	1	1	1	30.1	5.37	30.67	4.35		0.06	0.06	1
0	509		163	213	Hajduk et al 2020	1	1	2	2020	1	33	26	59		39	4	4	Texas and Slovak Rep	3	4	schizophrenia	41	0		ER40 (Penn)	14	14		14	1		3	2	5	1		0	40	1	1	1	78.79	8.84	80.1	9.81		0.07	0.07	1
1	6810		753	865	Lim et al 2021	1	19	2	2021		25	24	49	49	40	4	6	Singapore	3	4	Schizophrenia	41	0	2	ER40 (Penn)	14	14		14	1		3	2	5	1		0	40	1	1	1	30.28	4.12	31.38	4.13		0.13	0.13	1
1	1467		290	370	Ibrahim et al 2016	1	1	2	2016	2	115	19	134	134	41	4	10	Egypt	3	3	toxoplasmosis	3	0		ER40 (Penn)	14	14		14	1		3	2	5	1		0	40	1	1	1	29.95	5.62	31.89	5.46		0.18	0.18	1
1	18	3	14	15	Haining et al 2022	1	1	2	2022	2	42	104	146	146		4	5	Scotland	3	4	high risk for psychosis	41	0		ER40 (Penn)	14	14		14	1		3	2	5	1		0	40	1	1	1	32.46	4.11	34.58	2.36		0.28	0.29	1
1	169	32	51	61	Klein et al 2021	1	1	2	2021	1	38	31	69	69	41	4	1		3	4	schizophrenia	41	0	4	ER40	14	14		14	1		3	2	5	1		0	40	1	1	1	30.32	5.01	32.94	3.45		0.3	0.31	1
1	871	144	196	253	Shakeel et al 2019	1	1	2	2019	1	204	155	359	359		4	1		2	4	hi risk for psychosis	41	0	1	ER40 (Penn)	14	14		14	1		3	2	5	1		0	40	1	1	1	65.69	6.67	66.44	6.11		0.06	0.06	1
1	1057	174	233	297	Yildirim et al 2018	1	1	2	2018	2	35	18	53	53	36	4	2	Turkey	3	4	schizophrenia	41	0		ER40 (Penn)	14	14		14	1		3	2	5	1		0	40	1	1	1	28.6	6	28.39	8.02		-0.01	-0.01	1
1	6810	540	752	863	Lim et al 2021	1	19	2	2021		27	24	51	51	37	4	6	Singapore	3	4	Depression	42	0	2	ER40 (Penn)	14	14		14	1		3	2	5	1		0	40	1	1	1	32.26	3.54	32.08	3.68		-0.02	-0.02	1
1	1348		270	347	Fisher et al 2017	1	1	2	2017	2	35	19	54	54	42	4	1		3	4	schizophrenia + schizoaffective dis	41	0		MSCEIT Faces	15	15		60	1			2		1		0	4	1	1	1	43.79	11.13	44.89	9.77		0.05	0.05	1
0	104		97	118	King et al 2021	1	1	2	2021	2	65	32	97		36	4	5	Ireland	3	4	Schizophren & sxaffectiv	41	0		CANTAB faces	16	60		60	0		3	2		1		0		1	1	1	25.58	6.23	23.97	7.17		-0.12	-0.12	1
1	654	111	153	194	Johansen et al 2019	1	1	2	2019	1	93	187	280	280	45	4	2	Norway	3	3	mix of problems (rehab)	3	0		CANTAB faces	16	60		60	0		3	2		1		0	90	1	1	1	57.55	10.99	59.72	9.43		0.1	0.1	1
1	312		124	150	Russell et al 2020	1	1	2	2020	2	15	17	32	32	64	4	4	Across Eur+UK	3	2	symptomatic dementia	2	0		Ekman faces (mini-SEA)	17	17		17	1		3	2	1	1		0	35	1	1	1	21.8	8.7	18.4	5.3		-0.24	-0.24	1
1	1790		370	459	Bertoux et al 2015	1	1	2	2015	2	36	24	60	60	66	4	2	France	3	2	frontotemporal dementia	2	0		Ekman faces (Mini-SEA)	17	17		17	1		3	2	1	1		0	35	1	1	1	57.14	15.77	51.73	15.68		-0.17	-0.17	1
1	1683		397	488	Robinson et al 2015	1	1	2	2015	2	17	21	38	38	45	4	5	UK	3	4	bipolar euthymic	42	0		FERT-faces (Ekman)	17	17		17	1		3	2	1	1		0	84	1	1	1	57.35	7.37	54.94	7.66		-0.16	-0.16	1
1	312		123	149	Russell et al 2020	1	1	2	2020	2	75	47	122	122	50	4	4	Across Eur+UK	3	2	presymptomatic demen	2	0		Ekman faces (mini-SEA)	17	17		17	1		3	2	1	1		0	35	1	1	1	29.4	3.2	28.5	3.8		-0.13	-0.13	1
1	312		121	147	Russell et al 2020	1	1	2	2020	2	64	42	106	106	49	4	4	Across Eur+UK	3	2	presymptomatic demen	2	0		Ekman faces (mini-SEA)	17	17		17	1		3	2	1	1		0	35	1	1	1	28.6	3.1	27.9	3.3		-0.11	-0.11	1
1	312		125	151	Russell et al 2020	1	1	2	2020	2	31	18	49	49	40	4	4	Across Eur+UK	3	2	presymptomatic demen	2	0		Ekman faces (mini-SEA)	17	17		17	1		3	2	1	1		0	35	1	1	1	29.6	3.1	29.2	2.3		-0.07	-0.07	1
1	207		45	53	Cruz et al 2021	1	1	2	2021	1	59	34	93	93	40	4	9	Brazil	3	4	schizophrenia	41	0		Ekman (100) diff intensities	17	17		17	1		3	2	1	1		0	100	1	1	1	34.98	11.73	33.88	14.49		-0.04	-0.04	1
1	1683		398	490	Robinson et al 2015	1	1	2	2015	2	32	19	51	51	47	4	5	UK	3	4	depressed	42	0		FERT-faces (Ekman)	17	17		17	1		3	2	1	1		0	84	1	1	1	55.06	8.61	56.53	7.6		0.09	0.09	1
1	234		70	83	Mattavelli et al 2021	1	1	2	2021	2	44	26	70	70	68	4	2	Italy	3	3	Parkinsons	3	0		Ekman 60	17	17		17	1		3	2	1	1		0	60	1	1	1	46.72	5.77	48.59	6.15		0.16	0.16	1
1	1264		421	515	Buunk et al 2017	1	1	2	2017	2	27	61	88	88	53	4	2	Netherlands	3	3	stroke	3	0		FEEST (Ekman)	17	17		17	1		3	2	1	1		0	60	1	1	1	44.04	7.98	46.49	6.02		0.18	0.18	1
0	140		48	57	Radlak et al 2021	1	1	2	2021	2	15	38	53		50	4	5	UK	3	3	multiple sclerosis	3	0		FEEST (Ekman 60)	17	17		17	1		3	2	1	1		0	60	1	1	1	0.73	0.07	0.77	0.1		0.22	0.22	1
1	312		122	148	Russell et al 2020	1	1	2	2020	2	19	34	53	53	62	4	4	Across Eur+UK	3	2	symptomatic dementia	2	0		Ekman faces (mini-SEA)	17	17		17	1		3	2	1	1		0	35	1	1	1	16.3	8	20.1	5.8		0.26	0.27	1
0	96		31	36	Valera-Bermejo et al 2021	1	1	2	2021	1	17	29	46		75	4	5	UK	3	2	mild cogn impaired	2	0	1	Ekman FEE 60 photos	17	17		17	1		3	2	1	1		0	60	1	1	1	35	8.73	42	8.07		0.38	0.4	1
1	3	1	82	98	Giacomucci et al 2022	1	1	2	2022	2	19	22	41	41	69	4	2	Italy	3	2	Alzheimers	2	0		Ekman 60	17	17		17	1		3	2	1	1		0	60	1	1	1	32.16	7.27	32.5	8.02		0.02	0.02	1
1	40	8	29	34	Henry et al 2022	1	1	2	2022	2	38	68	106	106	42	4	2	France	3	3	multiple sclerosis	3	0	1	Ekman FEE 60 photos	17	17		17	1		3	2	1	1		0	60	1	1	1	48.18	7.83	52.47	6.98		0.28	0.29	1
1	103	21	53	64	Jorna et al 2021	1	1	2	2021	2	30	50	80	80	56	4	2	Netherlands	3	3	brain injury	3	0		FEEST (Ekman 60)	17	17		17	1		3	2	1	1		0	60	1	1	1	45.23	7.92	46.98	6.27		0.12	0.12	1
1	233	47	91	111	Kjaerstad et al 2021	1	1	2	2021	2	59	103	162	162	32	4	3	Australia	3	4	bipolar disorder	42	0	1	Oxford Emo Test Battery (Ekman)	17	17		17	1		3	2	1	1		0	250	1	1	1	0.48	0.08	0.52	0.06		0.27	0.28	1
1	245	50	203	261	Stiekema et al 2021	1	1	2	2021	2	78	29	107	107	64	4	2	Netherlands	3	3	post stroke	3	0	1	FEEST (Ekman)	17	17		17	1		3	2	1	1		0	60	1	1	1	42.82	6.29	43.59	5.83		0.06	0.06	1
1	625	105	287	367	Froyhaug et al 2019	1	1	2	2019	1	24	35	59	59	30	4	2	Norway	3	4	bipolar disorder	42	0		Ekman faces POFA	17	17		17	1		3	2	1	1		0	28	1	1	1	81.9	9.4	81.9	8.8		0	0	1
1	720	122	164	215	Vaskinn et al 2019	1	1	2	2019	2	32	16	48	48	30	4	2	Norway	3	4	schizophrenia	41	0		POFA (Ekman faces)	17	17		17	1		3	2	1	1		0	28	1	1	1	20.25	4.2	22.94	3.07		0.35	0.36	1
1	982	161	227	289	Labayru et al 2018	1	1	2	2018	2	19	19	38	38	46	4	2	Spain	3	3	myotonic dystrophy	3	0		Ekman faces POFA	17	17		17	1		3	2	1	1		0	28	1	1	1	22.58	1.89	23.1	2.21		0.12	0.12	1
1	1776	247	425	521	Mueller et al 2015	1	1	2	2015	1	104	47	151	151	34	4	4	Switz,Germ,Austria	3	4	schizophrenia/schizoaffective	41	0		Ekman faces POFA	17	17		17	1		3	2	1	1		0		1	1	1	78.67	13.28	82.21	10.17		0.14	0.14	1
1	1790	249	369	458	Bertoux et al 2015	1	1	2	2015	2	16	17	33	33	72	4	2	France	3	2	Alzheimers	2	0		Ekman faces (Mini-SEA)	17	17		17	1		3	2	1	1		0	35	1	1	1	77.46	11.17	69.58	12.82		-0.31	-0.32	1
0	5615	305	473	574	Schwarzbold et al 2021	1	2	2	2021	1	67	19	86		48	4	1		3	4	schizophrenia	41	0	6	Ekman faces POFA	17	17		17	1		3	2	1	1		0	56	1	1	1	43.54	6.51	44.89	8.23		0.09	0.09	1
1	6870	548	755	868	Czernecki et al 2021	1	21	2	2021	2	73	36	109	109	62	4	2	France	3	3	Parkinsons	3	0		Mini-SEA emo (Ekman)	17	17		17	1		3	2	1	1		0	35	1	1	1	28.21	3.05	29.08	3.49		0.14	0.14	1
0	6810		752	862	Lim et al 2021	1	19	2	2021		27	24	51		37	4	6	Singapore	3	4	Depression	42	0	2	BLERT	20	60		60	0		1	2		8		0	21	1	2	1	17.07	2.4	16.04	3.18		-0.18	-0.18	1
0	226		60	71	Fundora et al 2021	1	1	2	2021	2	258	138	396		42	4	1		3	4	schizophrenia	41	0	6	BLERT	20	60		60	0		1	2		8		0	21	1	2	1	13.63	4.14	13.47	3.64		-0.02	-0.02	1
0	6810		753	864	Lim et al 2021	1	19	2	2021		25	24	49		40	4	6	Singapore	3	4	Schizophrenia	41	0	2	BLERT	20	60		60	0		1	2		8		0	21	1	2	1	14.64	2.69	14.83	2.62		0.03	0.03	1
0	1108		281	360	Davidson et al 2018	1	1	2	2018	1	28	20	48		51	4	1		3	4	psychosis	41	0	4	BLERT	20	60		60	0		1	2		8		0	21	1	2	1	12.86	3.84	13.65	3.7		0.1	0.1	1
0	169		51	62	Klein et al 2021	1	1	2	2021	1	38	31	69		41	4	1		3	4	schizophrenia	41	0	4	BLERT	20	60		60	0		1	2		8		0	21	1	2	1	13.66	4.1	14.58	3.34		0.12	0.12	1
1	360	73	99	122	Dark et al 2020	1	1	2	2020	2	86	34	120	120	37	4	3	Australia	3	4	schizophr spectrm disor	41	0	1	BLERT	20	60		60	0		1	2		8		0	21	1	2	1	14.72	3.33	13.65	4.04		-0.14	-0.14	1
1	1468	218	292	372	Luther et al 2016	1	1	2	2016	2	153	22	175	175	49	4	1		3	4	schizophrenia+schizoaffective	41	0	4	BLERT	20	60		60	0		1	2		8		0	21	1	2	1	12.44	3.73	13.86	3.6		0.19	0.19	1
1	1673	239	466	563	Hennion et al 2015	1	1	2	2015	2	23	27	50	50	42	4	2	France	3	3	temporal lobe epilepsy	3	0		NimStim	22	60		60	0		3	2	5	1		0	60	1	1	1	44.61	5.77	43.93	6.83		-0.05	-0.05	1
0	782		160	204	Oliver et al 2019	1	1	2	2019	2	108	56	164		32	4	4	Canada,NY,Maryland	3	4	schizophrenia	41	0		Emp Acc task (Zaki)	26	26		60	1		3	2	5	6		0		1	2	2	0.62	0.25	0.61	0.23		-0.02	-0.02	1
1	7216		1087	1132	Brown et al 2018	1	1	2	2018	2	94	78	172	172	67	4	1		3	2	neurodeg disease (dementia, Alz)	2	0		EA Zaki method	26	26		60	1		2	2		6		0		1	2	2	0.47	0.32	0.56	0.27		0.15	0.15	1
1	397		135	162	Jung et al 2020	1	1	2	2020	2	16	27	43	43	43	4	6	Korea	3	4	schizophrenia	41	0	2	Korean facial photos (KOFEE)	29	60		60	0		3	2	3	1		0		1	1	1	34	10.24	32.93	12.58		-0.05	-0.05	1
1	701		168	219	Won et al 2019	1	1	2	2019	1	29	33	62	62	29	4	6	South Korea	3	4	schizophrenia	41	0	2	FAR (KOFEE Korean faces)	29	60		60	0		3	2	3	1		0	64	1	1	1	0.2	0.16	0.2	0.15		0	0	1
1	701		166	217	Won et al 2019	1	1	2	2019	1	44	52	96	96	28	4	6	South Korea	3	4	schizophrenia	41	0	2	FAR (KOFEE Korean faces)	29	60		60	0		3	2	3	1		0	64	1	1	1	0.31	0.24	0.29	0.2		0.04	0.04	1
1	701	119	165	216	Won et al 2019	1	1	2	2019	1	44	68	112	112	28	4	6	South Korea	3	4	schizophrenia	41	0	2	FAR (KOFEE Korean faces)	29	60		60	0		3	2	3	1		0	64	1	1	1	0.36	0.24	0.32	0.24		0.08	0.08	1
0	6389		683	793	Bosgelmez et al 2015	1	8	2	2015	2	68	22	90			4	2	Turkey	3	4	Schizophrenia+schizoaffective disor	41	0		FEIT (Ekman and Izard)	32	32		32	1		3	2	1	1		0	19	1	1	1	10.92	3.93	11.27	3.94		0.04	0.04	1
0	6846		758	873	Rocca et al 2016	1	19	2	2016	2	571	241	812		40	4	2	Italy	3	4	Schizophrenia	41	0		FEIT (Izard and Ekman)	32	32		32	1		3	2	1	1		0		1	1	1	36.43	8.43	37.8	8.4		0.08	0.08	1
1	527		156	197	Mehl et al 2020	1	1	2	2020	2	107	78	185	185	39	4	2	Germany	3	4	psychosis	41	0		POFA Ekman) and others	32	32		32	1		3	2	1	1		0	28	1	1	1	23.08	3.2	23.63	3.26		0.09	0.09	1
1	685	116	147	188	Hasson-Ohayon et al 2019	1	1	2	2019	2	101	69	170	170	40	4	10	Israel	3	4	serious mental illness	45	0		FEIT test (Izard & Ekman photos)	32	32		32	1		3	2	1	1		0		1	1	1	11.83	3.12	12.19	2.97		0.06	0.06	1
1	839	139	337	424	Lecomte et al 2019	1	1	2	2019	2	29	18	47	47	38	4	8	Canada	3	4	schizophrenia	41	0	1	FEIT test Izard and Ekman	32	32		32	1		3	2	1	1		0	19	1	1	1	11.28	2.52	11.83	2.87		0.1	0.1	1
0	1328		294	377	Otsuka et al 2017	1	1	2	2017	1	22	19	41		28	4	6	Japan	3	8	Autism spectrum	8	0	2	JACFEE 50 ms	34	34		34	1		3	2	5	1		0	48	1	1	1	21.91	5.67	21.79	4.21		-0.01	-0.01	1
0	1328		294	376	Otsuka et al 2017	1	1	2	2017	1	22	19	41		28	4	6	Japan	3	8	Autism spectrum	8	0	2	JACFEE morphed	34	34		34	1		3	2	5	1		0	48	1	1	1	33.36	3.91	35.47	3.41		0.28	0.29	1
1	5847	338	653	760	Ku & Lin 2020	1	5	2	2020	1	74	32	106	106	44	4	6	Taiwan	3	4	Schizophrenia	41	0	2	JACFEE	34	34		34	1		3	2	5	1		0		1	1	1	28.74	7.31	31.84	7.23		0.21	0.21	1
0	1673		466	564	Hennion et al 2015	1	1	2	2015	2	23	27	50		42	4	2	France	3	3	temporal lobe epilepsy	3	0		Montreal affective voices	38	60		60	0		3	2	1	3		0	60	1		1	51.22	5.37	50.3	3.69		-0.1	-0.1	1
1	5615		473	573	Schwarzbold et al 2021	1	2	2	2021	1	69	19	88	88	48	4	1		3	4	schizophrenia	41	0	6	PONS half	45	45		45	1		2	2	1	12	1,3,4,8,etc	1	110	2	2	1	75.49	9.11	76	10.03		0.03	0.03	1
1	5625	307	463	560	Walther et al 2015	1	2	2	2015	1	28	18	46	46	38	4	2	Switzerland	3	4	schizophrenia	41	0		MiniPONS	45	45		45	1		2	2	1	12	1,3,4,11	1	64	2	2	1	40.96	6.13	41.38	5.6		0.04	0.04	1
1	1513	220	295	378	Pietschnig et al 2016	1	1	2	2016	1	60	39	99	99	65	4	2	Austria	3	3	Parkinsons	3	0		VERT-K (Vienna Emo Recog Task, Short)	54	60		60	0		3	2	1	1		0	36	1	1	1	24.5	4.32	27.37	3.5		0.34	0.35	1
1	902		192	249	Rutter 2019	1	1	4	2019	2	37	23	60	60	27	3	1		3	4	anxiety disorder	42	0	1	POFA morphed faces (Ekman)	17	17		17	1		3	2	1	1		0	40	1	1	1						-0.09	-0.09	1
1	6995	559	785	904	Tarver 1996	1	23	4	1996	2	19	34	53	53	29	3	1		2	2	Learning disabled	2	0	6	Full PONS	45	45		45	1		2	2	1	12	1,3,4,8,etc	1	220	2	2	1	162.52	10.52	166.85	12.7		0.19	0.19	1
1	902	152	191	248	Rutter 2019	1	1	4	2019	2	273	371	644	644	31	4	1		3	4	anxiety disorder	42	0	1	POFA morphed faces (Ekman)	17	17		17	1		3	2	1	1		0	40	1	1	1	0.88	0.1	0.87	0.11		-0.06	-0.06	1
0	9002		1198	1196	Nowicki 1998	2	91	6	1998	1	22	28	50		17	2	1		1	4	emotionally disturbed	45	0		DANVA faces	7	7		7	1		3	2	1	1		0	24	1	1	1						0.1	0.1	1
1	9002	700	1198	1221	Nowicki 1998	2	91	6	1998	1	22	28	50	50	17	2	1		1	4	emotionally disturbed	45	0		DANVA child faces	8	8		60	1		3	1	5	1		0	24	1	1	1						0.02	0.02	1
1	8013	695	1190	1190	Baron-Cohen & Hammer 1997	5	88	1	1997	1	25	25	50	50			5	UK		1		1	1		early RMET	5	60	60	60	0	60				7		0	25	1	1		18.1	3.4	20.24	3.52		0.3	0.31	1
1	7740	678	1221	2010	Swagerman et al 2016	1	28	1	2016	2	472	668	1140	1140	38		2	Netherlands	3	1		1	1		ER40	14	14	14	14	1	14	3	2	5	1		0	40	1	1	1						0.09	0.09	1
1	6000		501	601	Wood-Downie et al 2021	1	8	1	2021	1	22	22	44	44	10	1	5	UK	1	1		1	1		RMET short	3	3	3	3	1	3	3	2	1	7		0	28	1	1		19.05	2.5	18.32	3.64	67	-0.12	-0.12	1
1	1882		345	433	Holt et al 2014	1	1	1	2014	2	20	20	40	40	15	1	5	UK	1	1		1	1		RMET	3	3	3	3	1	3	3	2	1	7		0	36	1	1		27.95	2.16	27.6	2.39	77	-0.08	-0.08	1
1	5898		481	583	Dorris et al. 2022	1	8	1	2022	1	232	311	543	543	11	1	5	Scotland	1	1		1	1		RMET 21 items	3	3	3	3	1	3	3	2	1	7		0	21	1	1							0.02	0.02	1
1	1137	185	240	306	van Rooijen et al 2018	1	1	1	2018	2	57	67	124	124	12	1	2	Netherlands	1	1		1	1		RMET	3	3	3	3	1	3	3	2	1	7		0	36	1	1		17.5	3.43	18.4	3.43	50	0.13	0.13	1
1	1761	246	316	403	Sharp et al 2015	1	1	1	2015	2	230	187	417	417	11	1	2	Netherlands	1	1		1	1	1	RMET	3	3	3	3	1	3	3	2	1	7		0	36	1	1		16.9	3.81	17.96	3.41	49	0.15	0.15	1
1	5898	343	480	582	Dorris et al. 2022	1	8	1	2022	1	96	151	247	247	8	1	5	Scotland	1	1		1	1		RMET 21 items	3	3	3	3	1	3	3	2	1	7		0	21	1	1							0.21	0.21	1
1	5930	354	492	593	De Mulder et al. 2022	1	8	1	2022	2	62	64	126	126	12	1	2	Netherlands	1	1		1	1		RMET short	3	3	3	3	1	3	3	2	1	7		0	28	1	1						64	0.11	0.11	1
1	6559	517	710	822	Ibanez et al 2013	1	8	1	2013	1	308	116	424	424	12	1	9	Chile	1	1		1	1		RMET	3	3	3	3	1	3	3	2	1	7		0	25	1	1		17.5	4.39	19.24	2.8	73	0.24	0.24	1
1	259		1069	1115	Lan & Moscardino 2021	1	1	1	2021	1	91	78	169	169	12	1	6	China	1	1		1	1	2	Chinese faces Montreal Facial Displays Emo	5	60	60	60	0	60	3	2	3	1		0	16	1	1	1						0	0	1
1	93		17	18	Wang et al 2021	1	1	1	2021	1	269	233	502	502		1	6	China	1	1		1	1	2	faces Taiwan Corpora of Chinese Fac Exp	5	60	60	60	0	60	3	2	3	1		0	8	1	1	1	99.37	14.59	103.23	15.32		0.13	0.13	1
1	93	18	16	17	Wang et al 2021	1	1	1	2021	1	362	336	698	698		1	6	China	1	1		1	1	2	faces Taiwan Corpora of Chinese Fac Exp	5	60	60	60	0	60	3	2	3	1		0	8	1	1	1	94.21	14.13	97.63	15.19		0.12	0.12	1
1	259	53	1068	1114	Lan & Moscardino 2021	1	1	1	2021	1	72	85	157	157	12	1	6	China	1	1		1	1	2	Chinese faces Montreal Facial Displays Emo	5	60	60	60	0	60	3	2	3	1		0	16	1	1	1						-0.03	-0.03	1
1	275	59	58	69	Basile et al 2021	1	1	1	2021	2	27	15	42	42	10	1	8	Canada	1	1		1	1	1	NIMH child faces	5	60	60	60	0	60	3	1	1	1		0	40	1	1	1	84.35	5.91	85.5	6.42		0.09	0.09	1
1	1037	170	219	280	Vetter et al 2018	1	1	1	2018	2	24	35	59	59	11	1	2	Germany	1	1		1	1	1	adol&adult faces NIMH child emo faces	5	60	60	60	0	60	3	3	1	1		0	80	1	1	1	5.46	3.27	5.53	2.69		-0.01	-0.01	1
1	1443	215	286	366	Vrijen et al 2016	1	1	1	2016	2	900	925	1825	1825	11	1	2	Netherlands	1	1		1	1		faces Amsterdam Neuro Tests (ANT)	5	60	60	60	0	60	3	2		1		0		1	1	1	8.35	6.38	7.58	6.25		0.06	0.06	1
1	5662	314	431	528	White et al. 2021	1	3	1	2021	2	3320	3369	6689	6689	8	1	5	UK	1	1		1	1		DANVA faces	7	7	7	7	1	7	3	2	1	1		0	24	1	1	2						0.07	0.07	1
1	7111	566	796	915	McClure & Nowicki 2001	1	24	1	2001	2	30	31	61	61	9	1	1		1	1		1	1	1	DANVA faces	7	7	7	7	1	7	3	2	1	1		0	24	1	1	1	5.7	2.3	6.1	2.9		-0.08	-0.08	1
0	7111		796	913	McClure & Nowicki 2001	1	24	1	2001	2	30	31	61		9	1	1		1	1		1	1	1	DANVA child faces	8	8	60	60	1	60	3	1	5	1		0	24	1	1	1	2.9	2	3.2	2.7		-0.06	-0.06	1
1	5742	330	448	549	Woods et al 2009	1	3	1	2009	2			373	373	10	1	5	UK	1	1		1	1	1	DANVA child faces	8	8	60	60	1	60	3	1	5	1		0	24	1	1	1						0.17	0.17	1
0	7111		796	916	McClure & Nowicki 2001	1	24	1	2001	2	30	31	61		9	1	1		1	1		1	1	1	DANVA voices	10	10	10	60	1	60	3	2	1	3		0	24	1		2	6.8	2.9	8.1	3.5		-0.2	-0.2	1
0	7111		796	914	McClure & Nowicki 2001	1	24	1	2001	2	30	31	61		9	1	1		1	1		1	1	1	DANVA child voices	11	60	60	60	0	60	2	1	1	3		0	16	1		1	1.9	2.1	2.6	2.6		-0.15	-0.15	1
1	7770		1225	2014	Roalf et al 2014	1	28	1	2014	1	334	308	642	642	11	1	1		1	1		1	1	6	ER40	14	14	14	14	1	14	3	2	5	1		0	40	1	1	1	-0.18	1.05	-0.18	0.89		0	0	1
1	7770		1224	2013	Roalf et al 2014	1	28	1	2014	1	393	336	729	729	10	1	1		1	1		1	1	6	ER40	14	14	14	14	1	14	3	2	5	1		0	40	1	1	1	-0.3	0.93	-0.26	0.97		0.02	0.02	1
1	7770		1222	2011	Roalf et al 2014	1	28	1	2014	1	442	331	773	773	8	1	1		1	1		1	1	6	ER40	14	14	14	14	1	14	3	2	5	1		0	40	1	1	1	-0.57	1.22	-0.45	1.03		0.06	0.06	1
1	7770		1226	2015	Roalf et al 2014	1	28	1	2014	1	336	359	695	695	12	1	1		1	1		1	1	6	ER40	14	14	14	14	1	14	3	2	5	1		0	40	1	1	1	-0.09	0.95	0.01	0.91		0.06	0.06	1
1	7770	679	1223	2012	Roalf et al 2014	1	28	1	2014	1	360	340	700	700	9	1	1		1	1		1	1	6	ER40	14	14	14	14	1	14	3	2	5	1		0	40	1	1	1	-0.43	1.02	-0.41	1.2		0.01	0.01	1
1	6949	553	768	883	Dimitrovsky et al 2000	1	22	1	2000	2	29	19	48	48	11	1	10	Israel	1	1		1	1	1	Ekman faces	17	17	17	17	1	17	3	2	1	1		0	48	1	1	1	35.58	4.33	38.26	3.14		0.34	0.35	1
1	610		113	139	Verpaalen et al. 2019	1	1	1	2019	2	81	84	165	165	11	1	2	Netherlands	1	1		1	1		Radboud faces	25	60	60	60	0	60	3	2	1	1		0	42	1	1	1	63.75	27.12	65.12	25		0.03	0.03	1
1	610		112	138	Verpaalen et al. 2019	1	1	1	2019	2	79	63	142	142	10	1	2	Netherlands	1	1		1	1		Radboud faces	25	60	60	60	0	60	3	2	1	1		0	42	1	1	1	60.88	27.62	63	27.25		0.04	0.04	1
1	610		111	137	Verpaalen et al. 2019	1	1	1	2019	2	84	83	167	167	9	1	2	Netherlands	1	1		1	1		Radboud faces	25	60	60	60	0	60	3	2	1	1		0	42	1	1	1	54.75	26.62	59.5	27		0.09	0.09	1
1	610		114	140	Verpaalen et al. 2019	1	1	1	2019	2	40	47	87	87	12	1	2	Netherlands	1	1		1	1		Radboud faces	25	60	60	60	0	60	3	2	1	1		0	42	1	1	1	61.25	24.5	65.5	24.88		0.09	0.09	1
1	610	104	110	136	Verpaalen et al. 2019	1	1	1	2019	2	35	53	88	88	8	1	2	Netherlands	1	1		1	1		Radboud faces	25	60	60	60	0	60	3	2	1	1		0	42	1	1	1	52.38	27.5	57.12	26.12		0.09	0.09	1
1	5706	325	440	539	Ciucci et al 2014	1	3	1	2014	2	246	280	526	526	12	1	2	Italy	1	1		1	1	1	DANVA child and adult faces	32	32	32	32	1	32	3	3	1	1		0	48	1	1	1	0.66	0.15	0.7	0.14		0.14	0.14	1
1	1208	192	245	311	Pozzoli et al 2017	1	1	1	2017	2	64	43	107	107	12	1	2	Italy	1	1		1	1		facial photos (Montagne)	50	50	50	60	1	60	3	2	1	1		0	96	1	1	1	0.56	0.3	0.7	0.28		0.24	0.24	1
1	5898		482	584	Dorris et al. 2022	1	8	1	2022	1	204	304	508	508	16	2	5	Scotland	1	1		1	1		RMET 21 items	3	3	3	3	1	3	3	2	1	7		0	21	1	1							0.08	0.08	1
1	1213	193	246	312	Guy et al 2017	1	1	1	2017	2	347	407	754	754	14	2	5	UK	1	1		1	1	1	short RMET	3	3	3	3	1	3	3	2	1	7		0	8	1	1						63	0.08	0.08	1
1	6020	385	503	603	Sijtsma et al 2021	1	8	1	2021	2	147	158	305	305	13	2	2	Netherlands	1	1		1	1		RMET short	3	3	3	3	1	3	3	2	1	7		0	28	1	1						65	0.18	0.18	1
1	6031	390	505	605	Laghi, Pompili et al 2021	1	8	1	2021	1	98	148	246	246	18	2	2	Italy	1	1		1	1		RMET	3	3	3	3	1	3	3	2	1	7		0	36	1	1		24.82	4.08	26.28	3.69	71	0.19	0.19	1
1	6206	449	533	636	Laghi et al. 2018	1	8	1	2018	1	226	123	349	349	14	2	2	Italy	1	1		1	1		RMET-short	3	3	3	3	1	3	3	2	1	7		0	28	1	1		18.23	3.34	19.62	2.55	68	0.24	0.24	1
1	6418	496	675	784	Derks et al 2015	1	8	1	2015	1	106	111	217	217	15	2	2	Netherlands	1	1		1	1		RMET 15 items	3	3	3	3	1	3	3	2	1	7		0	15	1	1						61	0.15	0.15	1
1	6516	512	703	816	Muller & Gmunder 2014	1	8	1	2014	1	303	293	596	596	14	2	2	Switzerland	1	1		1	1		RMET short	3	3	3	3	1	3	3	2	1	7		0	28	1	1		17.33	3.57	18.36	3.25	64	0.15	0.15	1
1	6553	516	708	821	Hunefeldt et al 2013	1	8	1	2013	1	234	168	402	402	17	2	2	Italy	1	1		1	1		RMET	3	3	3	3	1	3	3	2	1	7		0	36	1	1						66	0.33	0.34	1
1	6586	518	714	823	Rutherford et al 2012	1	8	1	2012	2	24	25	49	49	15	2	1		1	1		1	1	4	RMET short	3	3	3	3	1	3	3	2	1	7		0	28	1	1		18.42	4.24	21	2.72	70	0.35	0.36	1
1	6701	531	727	834	Goldstein et al 2009	1	8	1	2009	2	50	59	109	109	16	2	1		1	1		1	1		RMET	3	3	3	3	1	3	3	2	1	7		0	36	1	1						73	0.17	0.17	2
1	1037		220	281	Vetter et al 2018	1	1	1	2018	2	19	18	37	37	14	2	2	Germany	1	1		1	1	1	adol&adult faces NIMH child emo faces	5	60	60	60	0	60	3	3	1	1		0	80	1	1	1	5.32	2.5	4.67	2.4		0.13	0.13	1
1	93		19	20	Wang et al 2021	1	1	1	2021	1	207	196	403	403		2	6	China	1	1		1	1	2	faces Taiwan Corpora of Chinese Fac Exp	5	60	60	60	0	60	3	2	3	1		0	8	1	1	1	99.4	15.89	104.03	13.22		0.16	0.16	1
1	93		20	21	Wang et al 2021	1	1	1	2021	1	150	164	314	314		2	6	China	1	1		1	1	2	faces Taiwan Corpora of Chinese Fac Exp	5	60	60	60	0	60	3	2	3	1		0	8	1	1	1	101.9	14.43	106.18	12.47		0.16	0.16	1
1	93		21	22	Wang et al 2021	1	1	1	2021	1	161	146	307	307		2	6	China	1	1		1	1	2	faces Taiwan Corpora of Chinese Fac Exp	5	60	60	60	0	60	3	2	3	1		0	8	1	1	1	100.96	16.24	106.66	11.7		0.2	0.2	1
1	93		18	19	Wang et al 2021	1	1	1	2021	1	191	152	343	343		2	6	China	1	1		1	1	2	faces Taiwan Corpora of Chinese Fac Exp	5	60	60	60	0	60	3	2	3	1		0	8	1	1	1	97	14.74	105.06	12.66		0.28	0.29	1
1	6851		751	861	McDonald et al 2015	1	19	1	2015	2	75	68	143	143	14	2	3	Australia	1	1		1	1		TASIT 1	6	6	6	6	1	60		2	5	8		0	28	1	2	1	21.08	4.72	23.94	2.83		0.35	0.36	2
1	6851	546	750	860	McDonald et al 2015	1	19	1	2015	2	69	49	118	118	14	2	3	Australia	1	1		1	1		TASIT 1	6	6	6	6	1	60		2	5	8		0	28	1	2	1	22.52	2.52	24.27	2.85		0.31	0.32	2
1	5726	327	443	544	Jacobs et al 2011	1	3	1	2011	2	54	69	123	123	16	2	1		1	1		1	1	1	DANVA faces	7	7	7	7	1	7	3	2	1	1		0	24	1	1	1	6.05	0.44	4.87	0.37		0.83	1.19	1
1	7770		1228	2017	Roalf et al 2014	1	28	1	2014	1	343	379	722	722	14	2	1		1	1		1	1	6	ER40	14	14	14	14	1	14	3	2	5	1		0	40	1	1	1	0.15	0.88	0.18	0.86		0.02	0.02	1
1	7770		1231	2020	Roalf et al 2014	1	28	1	2014	1	304	393	697	697	17	2	1		1	1		1	1	6	ER40	14	14	14	14	1	14	3	2	5	1		0	40	1	1	1	0.24	0.89	0.32	0.89		0.04	0.04	1
1	7770		1230	2019	Roalf et al 2014	1	28	1	2014	1	353	418	771	771	16	2	1		1	1		1	1	6	ER40	14	14	14	14	1	14	3	2	5	1		0	40	1	1	1	0.16	0.89	0.29	0.85		0.08	0.08	1
1	7770		1227	2016	Roalf et al 2014	1	28	1	2014	1	333	361	694	694	13	2	1		1	1		1	1	6	ER40	14	14	14	14	1	14	3	2	5	1		0	40	1	1	1	-0.01	0.9	0.17	0.98		0.1	0.1	1
1	7770		1229	2018	Roalf et al 2014	1	28	1	2014	1	366	381	747	747	15	2	1		1	1		1	1	6	ER40	14	14	14	14	1	14	3	2	5	1		0	40	1	1	1	0.11	0.91	0.34	0.88		0.13	0.13	1
1	7808	680	1236	2025	Gur et al 2012	1	28	1	2012	1	950	1024	1974	1974	14	2	1		3	1		1	1	6	ER40	14	14	14	14	1	14	3	2	5	1		0	40	1	1	1						0.12	0.12	1
1	1844	253	336	423	Molinero et al 2015	1	1	1	2015	2	505	534	1039	1039	14	2	2	Spain	1	1		1	1		Ekman 60	17	17	17	17	1	17	3	2	1	1		0	60	1	1	1						0.19	0.19	2
0	7148		810	932	Blanck et al 1981	1	24	1	1981	1	46	63	109			2	1		1	1		1	1		PONS female audio	45	45	45	45	1	45	2	2	1	3		0	40	2		1						0.16	0.16	1
1	7148		810	931	Blanck et al 1981	1	24	1	1981	1	46	63	109	109		2	1		1	1		1	1		PONS body	45	45	45	45	1	45	2	2	1	4		0	20	2	2	1						0.12	0.12	1
1	7597		1063	1112	Axelrod 1982	4	90	1	1982		45	48	93	93	14	2	1		1	1		1	1		full PONS	45	45	45	45	1	45	2	2	1	12	1,4,3,8,etc	1	220	2	2	1	157.61	16.23	163.64	13.96		0.2	0.2	1
0	7148	574	810	930	Blanck et al 1981	1	24	1	1981	1	46	63	109			2	1		1	1		1	1		PONS face	45	45	45	45	1	45	2	2	1	1		0	20	2	2	1						0.18	0.18	1
1	7130	570	809	929	Keeley-Dyreson & Burgoon 1991	1	24	1	1991	2	178	194	372	372	21	3	1		2	1		1	1	1	Ekman faces OR homemade vocal							3	2				0		1		1						0.14	0.14	2
1	7392		848	963	Coleman 1949	4	89	1	1949	1	31	46	77	77		3	1		2	1		1	1		facial film clips	1	60	60	60	0	60	2	2		1		0		1	2	1						-0.16	-0.16	1
1	7392		850	964	Coleman 1949	4	89	1	1949	1	22	78	100	100		3	1		2	1		1	1		facial film clips	1	60	60	60	0	60	1	2		1		0		1	2	1						-0.06	-0.06	1
1	7589		1052	1106	Gallois & Callan 1986	4	90	1	1986	2	35	47	82	82	24	3	3	Australia	2	1		1	1		homemade test voices	1	60	60	60	0	60	3	2		3		0	32	1		1					57	0.21	0.21	2
1	7521		1009	1072	Sweeney & Cottle 1976	4	89	1	1976	2	25	25	50	50		3	1		2	1		1	1	1	face&body photos separate&multichan	1	60	60	60	0	60	3	2		12	1,4,10	1	150	1	1	1	40.52	5.9	47.4	5.35	29	0.52	0.58	1
1	338	71	118	144	Hone et al 2020	1	1	1	2020	2	186	233	419	419	19	3	1		2	1		1	1	1	homemade faces	1	60	60	60	0	60	3	2		1		0	34	1	1	1	0.7	0.09	0.7	0.09	70	0	0	1
1	687	117	143	172	Lannoy et al 2019	1	1	1	2019	2	55	39	94	94	21	3	2	Belgium	2	1		1	1		Face task Gaudelus	1	60	60	60	0	60	3	2		1		0		1	1	1					72	0.35	0.36	1
1	750	125	1078	1122	Martins et al 2019	1	1	1	2019	2	30	42	72	72	23	3	2	Portugal	2	5	screened hi on nonclinical pers disorders	1	1		faces homemade	1	60	60	60	0	60	3	2		1		0	18	1	1	1					86	0.18	0.18	2
1	863	143	183	240	Kosson et al 2019	1	1	1	2019	1	62	131	193	193	21	3	1		2	1		1	1	1	faces (homemade)	1	60	60	60	0	60				1		0	66	1	1	1	0.55	0.08	0.6	0.1	58	0.27	0.28	1
1	1441	214	285	365	Paulmann et al 2016	1	1	1	2016	2	32	34	66	66	20	3	5	UK	2	1		1	1		stand cont prosody	1	60	60	60	0	60	3	2		3		0	280	1		1	0.54	0.07	0.57	0.08		0.2	0.2	1
1	1555	229	306	391	Svetieva & Frank 2016	1	1	1	2016	2	39	54	93	93	22	3	1		2	1		1	1	1	homemade spon microexp	1	60	60	60	0	60	3	2		1		0	20	1	1	2					11	0.29	0.2	1
1	2618	266	919	1004	Simao et al 2008	1	1	1	2008	2	30	30	60	60	21	3	2	Portugal	2	1		1	1	1	faces	1	60	60	60	0	60	3	2		1		0	27	1	1	1						0.28	0.29	1
1	2622	267	920	1005	Elfenbein et al 2007	1	1	1	2007	2	76	88	164	164	22	3	6	Singapore	2	1		1	1	2	Chinese faces	1	60	60	60	0	60	3	2	3	1		0	42	1	1	1						-0.02	-0.02	1
1	5606	303	408	500	Guidetti 1991	1	1	1	1991	2	25	25	50	50		3	2	France	2	1		1	1		Vocal test standard content	1	60	60	60	0	60		2		3		0	30	1		1	19.84	3.48	20.56	2.85		0.12	0.12	1
1	6062	399	508	609	Tahazadeh et al. 2020	1	8	1	2020	2	191	151	342	342	22	3	10	Iran	2	1		1	1		emo in Indian films	1	60	60	60	0	60	3		6	6		0	27	1	2	1	16.44	3.5	17.52	3	60	0.17	0.17	1
1	7379	595	844	959	Babchuk et al 1985	4	89	1	1985	1			40	40	25	3	1		2	1		1	1		infant faces	1	60	60	60	0	60	3	1		1		0	21	1	1	2						0.58	0.66	2
1	7383	596	845	960	Bonebright et al 1996	4	89	1	1996	2	26	26	52	52	23	3	1		2	1		1	1	1	vocal cues	1	60	60	60	0	60	3	2		3		0	60	1		1	4.42	0.94	4.98	0.7	78	0.32	0.33	1
1	7390	598	846	961	Carlson & Levy 1973	4	89	1	1973	2	30	68	98	98		3	1		2	1		1	1	4	facial photos	1	60	60	60	0	60	2	2	2	1		0	20	1	1	1	11.3	2.77	12.65	2.73	60	0.24	0.24	1
1	7392	599	847	962	Coleman 1949	4	89	1	1949	1	26	107	133	133		3	1		2	1		1	1		facial film clips	1	60	60	60	0	60	2	2		1		0		1	2	2						0.05	0.05	1
1	7403	600	855	965	Dusenbury & Knower 1938	4	89	1	1938	1	182	206	388	388		3	1		2	1		1	1		facial film clips	1	60	60	60	0	60	3	2		1		0		1	2	1					89	0.45	0.48	1
1	7404	601	856	966	Dusenbury & Knower 1939	4	89	1	1939	1	182	206	388	388		3	1		2	1		1	1		vocal cues	1	60	60	60	0	60	3	2		3		0		1		1					82	0.17	0.17	1
1	7408	602	859	967	Elfenbein & Ambady 2003	4	89	1	2003	2	92	106	198	198		3	4	USA and China	2	1		1	1	6	facial photos	1	60	60	60	0	60	3	2	5	1		0		1	1	1						0.16	0.16	2
1	7409	603	860	968	Francis et al 1987	4	89	1	1987	2	38	51	89	89		3	1		2	1		1	1		facial photos	1	60	60	60	0	60		1		1		0		1	1	2	3.73	1.26	4.52	1.47		0.28	0.29	1
1	7414	604	861	969	Gitter et al 1972	4	89	1	1972	1			183	183		3	1		2	1		1	1		facial movies, aud, silent, photos	1	60	60	60	0	60	2	2	5	12	multiple channels	1		1		1						0.22	0.22	2
1	7424	607	876	978	Jenness 1932	4	89	1	1932	1	196	340	536	536		3	1		2	1		1	1		male faces	1	60	60	60	0	60	1	2		1		0	14	1	1	1	46.12	11.35	50.78	8.7		0.23	0.23	1
1	7425	608	866	972	Kanner 1931	4	89	1	1931	1	364	45	409	409		3	1		2	1		1	1		facial photos	1	60	60	60	0	60	2	2		1		0	12	1	1							0.07	0.07	1
1	7433	610	870	974	Levy & Schlosberg 1960	4	89	1	1960	1	245	145	390	390		3	1		2	1		1	1		homemade facial photos	1	60	60	60	0	60	2	2	1	1		0	48	1	1	1						0.06	0.06	1
1	7477	620	995	1059	Rotter & Rotter 1988	4	89	1	1988	2	241	483	724	724	20	3	1		2	1		1	1		faces	1	60	60	60	0	60	3	2		1		0	120	1	1	1					75	0.2	0.2	2
1	7487	623	969	1034	Sweeney et al 1980	4	89	1	1980	2	24	23	47	47	27	3	1		2	1		1	1		face&body photos separate&multichan	1	60	60	60	0	60	3	2		12	1,4,10	1	120	1	1	1	38.75	5.86	45.39	5.24	35	0.51	0.56	1
1	7516	637	1169	2004	Frijda 1953	4	89	1	1953	1	20	20	40	40	23	3	2	Netherlands	3	1		1	1		photos and film	1	60	60	60	0	60	2	2	1	1		0	143	1		2						0	0	1
1	7521	640	1010	1073	Sweeney & Cottle 1976	4	89	1	1976	2	25	25	50	50		3	1		2	1		1	1	1	face&body photos separate&multichan	1	60	60	60	0	60	3	2		12	1,4,10	1	150	1	1	1	36.96	6.72	46.88	7.84	27	0.56	0.63	1
1	7556	645	1016	1077	van Rooijen 1973	4	89	1	1973	1	25	25	50	50		3	1		2	1		1	1		posed faces	1	60	60	60	0	60		2		1		0	24	1	1	1						0.34	0.35	2
1	7559	647	1017	1078	Zuckerman et al 1979	4	89	1	1979	1	30	30	60	60		3	1		2	1		1	1		posed and spon faces & voices	1	60	60	60	0	60	3	2		12	1,3	1	160	1							81	0.24	0.24	2
1	7560	648	1018	1079	Zuckerman et al 1976	4	89	1	1976	1	30	30	60	60		3	1		2	1		1	1		posed and spon faces	1	60	60	60	0	60	3	2		1		0	360	1	2							0.31	0.32	2
1	7564	651	1022	1083	Goldstein & Feldman 1996	4	90	1	1996	2			60	60		3	1		2	1		1	1		spon face videos	1	60	60	60	0	60	3	2		1		0	20	1	2	2					66	0.36	0.38	2
1	7570	656	1028	1087	Swenson & Casmir 1998	4	90	1	1998	2	719	841	1560	1560		3	4	4 countries	2	1		1	1		homemade facial photos	1	60	60	60	0	60	3	2		1		0	60	1	1	1						0.08	0.08	2
0	7589	671	1052	1105	Gallois & Callan 1986	4	90	1	1986	2	35	47	82		24	3	3	Australia	2	1		1	1		homemade test	1	60	60	60	0	60	3	2		8		0	32	1	2	1					64	0.25	0.26	2
1	7593	672	1056	1107	Scherer et al 2001	4	90	1	2001	1	184	244	428	428		3	4	many countries	2	1		1	1		voices	1	60	60	60	0	60	3	2		3		0	30	1		1					66	0.1	0.1	2
1	8015	696	1194	1193	Hertenstein et al 2006	5	88	1	2006	1	47	67	114	114	20	3	1		2	1		1	1	1	videos of touches	1	60	60	60	0	60	3	2	1	4		0	72	1	2	1	6.23	2.83	7.21	2.6		0.18	0.18	1
1	31	5	3	3	Menting-Henry et al 2022	1	1	1	2022	2	20	52	72	72	24	3	2	Austria	4	1		1	1	1	FACES test-Ebner et al '10	2	60	60	60	0	60	3	2		1		0	60	1	1	1	71.48	17.87	80.08	14.43	76	0.23	0.23	1
1	6078		511	612	Yu & Kilduff 2020	1	8	1	2020	2	165	130	295	295		3	6	China	2	1		1	1	2	RMET 10 items	3	3	3	3	1	3	3	2	1	7		0	10	1	1						58	-0.03	-0.03	1
1	5898		483	585	Dorris et al. 2022	1	8	1	2022	1	143	318	461	461	22	3	5	Scotland	2	1		1	1		RMET 21 items	3	3	3	3	1	3	3	2	1	7		0	21	1	1							0.05	0.05	1
1	6161		526	628	Crenshaw et al. 2019	1	8	1	2019	1	24	24	48	48	25	3	1		3	1		1	1	1	RMET	3	3	3	3	1	3	3	2	1	7		0	36	1	1		27.53	3.2	28.22	3.5	77	0.1	0.1	1
1	6078		510	611	Yu & Kilduff 2020	1	8	1	2020	2	317	221	538	538		3	6	China	2	1		1	1	2	RMET 10 items	3	3	3	3	1	3	3	2	1	7		0	10	1	1						60	0.14	0.14	1
0	6062		508	608	Tahazadeh et al. 2020	1	8	1	2020	2	191	151	342		22	3	10	Iran	2	1		1	1		RMET	3	3	3	3	1	3	3	2	1	7		0	36	1	1		21.27	3.6	22.62	3.7	61	0.18	0.18	1
1	6725		732	838	Baron-Cohen et al 2001	1	8	1	2001	1	53	50	103	103	21	3	5	UK	2	1		1	1		RMET	3	3	3	3	1	3	3	2	1	7		0	36	1	1		27.3	3.7	28.6	3.2	78	0.19	0.19	1
1	6429		813	937	Knowles et al 2015	1	8	1	2015	2	37	47	84	84		3	1		2	1		1	1		RMET	3	3	3	3	1	3	3	2	1	7		0	36	1	1		12.84	3.45	14.32	4.04		0.2	0.2	1
1	407		133	160	Benau et al 2020	1	1	1	2020	1	62	76	138	138	19	3	1		2	1		1	1	1	RMET	3	3	3	3	1	3	3	2	1	7		0	36	1	1		25.11	4.88	27.04	3.38	72	0.23	0.23	1
1	6394		748	858	Black & Barnes 2015	1	8	1	2015	2	28	72	100	100	19	3	1		2	1		1	1		RMET	3	3	3	3	1	3	3	2	1	7		0	36	1	1		26.68	3.44	28.56	3.34	77	0.26	0.27	1
1	214	41	41	47	Nahal et al 2021	1	1	1	2021	2	449	719	1168	1168	19	3	8	Canada	2	1		1	1		RMET	3	3	3	3	1	3	3	2	1	7		0	36	1	1		25.8	4.8	27	4.4	73	0.13	0.13	1
1	391	78	90	110	Di Tella, Miti et al 2020	1	1	1	2020	2	105	105	210	210	21	3	2	Italy	2	1		1	1		RMET	3	3	3	3	1	3	3	2	1	7		0	36	1	1						72	0.12	0.12	1
1	407	80	132	159	Benau et al 2020	1	1	1	2020	1	28	68	96	96	19	3	1		2	1		1	1	1	RMET	3	3	3	3	1	3	3	2	1	7		0	36	1	1		25.43	5.15	27.44	3.24	72	0.24	0.24	1
1	644	108	137	165	Sanchez-Reales et al 2019	1	1	1	2019	1	28	23	51	51	21	3	2	Spain	2	1		1	1		RMET (Spanish answers)	3	3	3	3	1	3	3	2	1	7		0	36	1	1		27.32	3.09	27.74	3.16	75	0.06	0.06	1
1	2030	260	896	1051	Ribeiro & Fearon 2010	1	1	1	2010	2	19	27	46	46	26	3	5	England	2	1		1	1		RMET	3	3	3	3	1	3	3	2	1	7		0	36	1	1							0.09	0.09
1	5351	288	381	471	Quintana et al 2012	1	1	1	2012	1	30	35	65	65	21	3	3	Australia	2	1		1	1		RMET	3	3	3	3	1	3	3	2	1	7		0	36	1	1						76	0.16	0.16	1
1	5522	297	391	482	Alaerts et al 2011	1	1	1	2011	2	15	22	37	37	26	3	2	Belgium	2	1		1	1		RMET	3	3	3	3	1	3	3	2	1	7		0	36	1	1							0.39	0.41	1
1	5899	344	489	591	Kumar et al. 2022	1	8	1	2022	2	42	430	472	472	19	3	1		2	1		1	1	1	RMET	3	3	3	3	1	3	3	2	1	7		0	18	1	1							0.19	0.19	1
1	5954	360	494	594	Berg et al 2021	1	8	1	2021	2	169	532	701	701	21	3	1		2	1		1	1	6	RMET	3	3	3	3	1	3	3	2	1	7		0	36	1	1		23.87	4.11	24.06	3.99	66	0.02	0.02	1
1	5966	365	496	596	Black & Barnes 2021	1	8	1	2021	2	44	138	182	182	19	3	1		2	1		1	1		RMET	3	3	3	3	1	3	3	2	1	7		0	36	1	1		25.88	3.73	26.47	3.44	73	0.08	0.08	1
1	5989	373	498	598	Schmidt et al 2021	1	8	1	2021	2	28	115	143	143	20	3	4		2	1		1	1		RMET	3	3	3	3	1	3	3	2	1	7		0	36	1	1		25.5	3.24	27.08	2.98	73	0.26	0.27	1
1	5999	377	499	599	Rajab et al 2021	1	8	1	2021	1	93	63	156	156	22	3	10	Iran	2	1		1	1		RMET	3	3	3	3	1	3	3	2	1	7		0	36	1	1		0.58	0.09	0.59	0.09	58	0.06	0.06	1
1	6026	387	504	604	Hart et al 2021	1	8	1	2021	1	115	345	460	460	19	3	1		2	1		1	1	1	RMET	3	3	3	3	1	3	3	2	1	7		0	36	1	1						67	0.02	0.02	1
1	6096	410	514	615	Isernia et al. 2020	1	8	1	2020	2	20	20	40	40	25	3	2	Germany	2	1		1	1		RMET	3	3	3	3	1	3	3	2	1	7		0	36	1	1							0.27	0.28	1
1	6106	414	627	733	Osiurak et al 2020	1	8	1	2020	1	67	133	200	200	19	3	2	France	2	1		1	1		RMET speeded	3	3	3	3	1	3	3	2	1	7		0	36	1	1		12.18	3.41	13.32	3.72		0.16	0.16	1
1	6128	422	518	619	Warnell & Redcay 2019	1	8	1	2019	2	102	120	222	222	20	3	1		2	1		1	1		RMET	3	3	3	3	1	3	3	2	1	7		0	36	1	1						71	0.13	0.13	1
1	6134	424	519	620	Laghi et al 2019	1	8	1	2019	1	106	64	170	170	19	3	2	Italy	1	1		1	1		RMET	3	3	3	3	1	3	3	2	1	7		0	36	1	1						69	0.16	0.16	1
1	6135	425	520	621	Lyvers et al 2019	1	8	1	2019	1	93	149	242	242	23	3	3	Australia	3	1		1	1	1	RMET	3	3	3	3	1	3	3	2	1	7		0	36	1	1						69	0.19	0.19	2
1	6136	426	807	928	Stagg & Vincent 2019	1	8	1	2019	1	66	111	177	177	27	3	1		3	5	incl trans/nonbin but used birth assig	1	1		RMET	3	3	3	3	1	3	3	2	1	7		0	36	1	1		28	4	26	6	75	-0.2	-0.2	1
1	6161	437	525	626	Crenshaw et al. 2019	1	8	1	2019	1	24	24	48	48	25	3	1		3	1		1	1	1	RMET	3	3	3	3	1	3	3	2	1	7		0	36	1	1		27.61	4	27.07	4.5	76	-0.06	-0.06	1
1	6201	447	532	635	Pestana et al. 2018	1	8	1	2018	1	59	71	130	130	24	3	2	Portugal	3	1		1	1		RMET	3	3	3	3	1	3	3	2	1	7		0	36	1	1		27.76	2.93	26.73	3.76	76	-0.15	-0.15	1
1	6211	450	534	637	Maillefer et al. 2018	1	8	1	2018	2	216	184	400	400	21	3	2	Switzerland	2	1		1	1		RMET	3	3	3	3	1	3	3	2	1	7		0	36	1	1						73	0.2	0.2	1
1	6214	452	536	639	Redondo & Herrero-Fernandez 2018	1	8	1	2018	2	121	350	471	471	20	3	2	Spain	2	1		1	1		RMET short	3	3	3	3	1	3	3	2	1	7		0	19	1	1		14.03	3.03	15.72	2.15	78	0.31	0.32	1
1	6232	457	538	641	Khorashad et al. 2018	1	8	1	2018	1	52	52	104	104	21	3	10	Iran	3	1		1	1		RMET	3	3	3	3	1	3	3	2	1	7		0	36	1	1		21	2.7	23.5	2.7	62	0.42	0.45	1
1	6288	469	542	645	Preti et al 2017	1	8	1	2017	1	92	108	200	200	24	3	2	Italy	2	1		1	1		RMET	3	3	3	3	1	3	3	2	1	7		0	36	1	1		24	4.7	25.5	3.5	69	0.18	0.18	1
1	6408	492	671	780	Khorashad et al 2015	1	8	1	2015	1	263	282	545	545	26	3	10	Iran	3	1		1	1		RMET	3	3	3	3	1	3	3	2	1	7		0	36	1	1		22.43	3.63	23.13	3.16	63	0.1	0.1	1
1	6417	495	674	783	Weisman et al 2015	1	8	1	2015	1	644	809	1453	1453	21	3	6	Singapore	2	1		1	1	2	RMET	3	3	3	3	1	3	3	2	1	7		0	36	1	1		70.64	12.3	72.83	11.74	72	0.09	0.09	1
1	6419	497	682	791	Aradhye et al 2015	1	8	1	2015	1	23	78	101	101		3	1		2	1		1	1		RMET	3	3	3	3	1	3	3	2	1	7		0	36	1	1						65	0.32	0.32	1
1	6421	498	678	787	Muhtadie et al 2015	1	8	1	2015	2	51	52	103	103	24	3	1		3	1		1	1	6	RMET	3	3	3	3	1	3	3	2	1	7		0	36	1	1						73	0.14	0.14	1
1	6427	501	679	788	Baczkowski & Cierpiałkowska 2015	1	8	1	2015	1	17	98	115	115	21	3	2	Poland	2	1		1	1		RMET	3	3	3	3	1	3	3	2	1	7		0	36	1	1						72	0	0	1
1	6432	504	1155	1152	Guariglia et al 2015	1	8	1	2015	2	70	70	140	140	25	3	2	Italy	2	1		1	1		RMET	3	3	3	3	1	3	3	2	1	7		0	29	1	1							0.19	0.19	1
1	6446	505	680	789	Demers & Koven 2015	1	8	1	2015	2	29	57	86	86	19	3	1		2	1		1	1	1	RMET	3	3	3	3	1	3	3	2	1	7		0	36	1	1		75.2	8.6	75.4	12.3	75	0.01	0.01	1
1	6457	507	696	810	Wlodarski & Dunbar 2014	1	8	1	2014	1	23	63	86	86	23	3	5	UK	4	1		1	1		RMET	3	3	3	3	1	3	3	2	1	7		0	36	1	1		0.77	0.11	0.81	0.11	79	0.18	0.18	1
1	6474	508	698	812	Gong et al 2014	1	8	1	2014	1	127	195	322	322	22	3	6	China	2	1		1	1	2	RMET	3	3	3	3	1	3	3	2	1	7		0	36	1	1						59	0.13	0.13	2
1	6482	509	700	813	Brosnan et al 2014	1	8	1	2014	1	25	43	68	68	18	3	5	UK	2	1		1	1		RMET 18 items	3	3	3	3	1	3	3	2	1	7		0	18	1	1		12.88	1.99	13.71	2.23	74	0.19	0.19	1
1	6551	515	707	820	Vellante et al 2013	1	8	1	2013	1	92	108	200	200	24	3	2	Italy	2	1		1	1		RMET	3	3	3	3	1	3	3	2	1	7		0	36	1	1		24.1	4.7	25.5	3.5	69	0.17	0.17	1
1	6619	519	716	824	Bremser & Gallup 2012	1	8	1	2012	2	74	86	160	160	20	3	1		2	1		1	1		RMET	3	3	3	3	1	3	3	2	1	7		0	36	1	1		25.17	4.12	26.25	3.73	71	0.14	0.14	1
1	6663	523	721	828	Cook & Saucier 2010	1	8	1	2010	1	45	52	97	97	22	3	8	Canada	2	1		1	1		RMET	3	3	3	3	1	3	3	2	1	7		0	36	1	1		26.14	3.77	27.26	4.1	74	0.14	0.14	1
1	6670	524	722	829	Ali & Chamorro-Premuzic 2010	1	8	1	2010	2	20	92	112	112	21	3	5	UK	2	1		1	1		RMET	3	3	3	3	1	3	3	2	1	7		0	36	1	1							0.04	0.04	1
1	6671	525	723	1054	Valla et al. 2010	1	8	1	2010	1	65	79	144	144	20	3	1		2	1		1	1		RMET	3	3	3	3	1	3	3	2	1	7		0	36	1	1		27.08	3.47	27.27	3.21	75	0.03	0.03	1
1	6679	527	724	832	Blanchard & Lyons 2010	1	8	1	2010	2	30	24	54	54	27	3	5	UK	2	1		1	1		RMET	3	3	3	3	1	3	3	2	1	7		0	36	1	1		26.73	4.43	27.29	3.9	75	0.07	0.07	1
1	6699	529	725	1217	Smeets et al 2009	1	8	1	2009	1	16	16	32	32	26	3	2	Germany or Netherl	2	1		1	1		RMET	3	3	3	3	1	3	3	2	1	7		0	36	1	1		0.79	0.03	0.79	0.03	79	0	0	1
1	6700	530	726	833	Hallerback et al 2009	1	8	1	2009	2	75	83	158	158	24	3	2	Sweden	2	1		1	1		RMET	3	3	3	3	1	3	3	2	1	7		0	24	1	1		18.5	1.9	19.2	2.3	79	0.17	0.17	1
1	6714	533	729	1047	Mar et al. 2006	1	8	1	2006	1	31	63	94	94	22	3	8	Canada	2	1		1	1		RMET	3	3	3	3	1	3	3	2	1	7		0	36	1	1						77	0.02	0.02
1	6717	534	730	836	Meyer & Shean 2006	1	8	1	2006	1	51	95	146	146	19	3	1		2	1		1	1		RMET	3	3	3	3	1	3	3	2	1	7		0	36	1	1						80	0.17	0.17	1
1	7310	588	826	947	Lee et al 2010	1	25	1	2010	1	17	79	96	96	20	3	1		2	1		1	1	1	RMET	3	3	3	3	1	3	3	2	1	7		0	36	1	1						77	0.14	0.14	1
1	7420	605	864	971	Hall et al 2010	4	89	1	2010	2	19	20	39	39	23	3	5	UK	2	1		1	1		RMET	3	3	3	3	1	3	3	2	1	7		0	36	1	1		25.68	4.88	27.5	3.15	74	0.23	0.23	1
1	7511	634	987	1050	Nettle & Liddle 2008	4	89	1	2008	1	48	48	96	96		3	5	UK	2	1		1	1		RMET	3	3	3	3	1	3	3	2	1	7		0	36	1	1						76	-0.14	-0.14	1
1	7573	658	1030	1089	Gilbert et al 2017	4	90	1	2017	1	88	111	199	199	27	3	5	UK	2	1		1	1		RMET	3	3	3	3	1	3	3	2	1	7		0	36	1	1		24.47	4.81	24.86	5.4	69	0.04	0.04	1
1	7579	663	1037	1094	Carroll & Yung 2006	4	90	1	2006	2	24	24	48	48	21	3	5	UK	2	1		1	1		RMET	3	3	3	3	1	3	3	2	1	7		0	36	1	1		24.8	4.6	27.8	3.6	73	0.34	0.35	2
0	391		90	109	Di Tella, Miti et al 2020	1	1	1	2020	2	105	105	210		21	3	2	Italy	2	1		1	1		Montreal affective face clips	5	60	60	60	0	60	3	2		1		0	64	1	2	1						0.08	0.08	1
0	6670		722	830	Ali & Chamorro-Premuzic 2010	1	8	1	2010	2	20	92	112		21	3	5	UK	2	1		1	1		RMET "faces"	5	60	60	60	0	60	2	2		1		0	20	1	1	1						0.14	0.14	1
0	6670		722	831	Ali & Chamorro-Premuzic 2010	1	8	1	2010	2	20	92	112		21	3	5	UK	2	1		1	1		RMET voices	5	60	60	60	0	60		2		2		0	25	1		1						0	0	1
0	644		137	166	Sanchez-Reales et al 2019	1	1	1	2019	1	28	23	51		21	3	2	Spain	2	1		1	1		Vocal test (Rutherford-RMindinVoice	5	60	60	60	0	60		2		3		0	33	1		1	26.57	1.97	27.04	1.77		0.12	0.12	1
1	7518		1242	2031	Weisgerber 1956	4	89	1	1956	1			100	100		3	1		2	1		1	1		Carmichael hands	5	60	60	60	0	60	1	2	1	4		0	35	1	1	1	9.08	3.04	7.76	3.51		0.2	0.2	1
0	1096		237	302	Palermo et al 2018	1	1	1	2018	2	38	50	88		20	3	3	Australia	2	1		1	1		MERT multichan	5	60	60	60	0	60	3	2		12	multiple modalities	1	120	1	2	1	54.5	5.9	54.9	7		0.03	0.03	1
1	1548	227	305	390	Kong 2016	1	1	1	2016	1	22	52	74	74	19	3	1		2	1		1	1	1	RMET voices	5	60	60	60	0	60		2		2		0	25	1	1							0.3	0.31	1
1	2767	273	954	1026	Turkstra et al 2001	1	1	1	2001	2	30	30	60	60	18	3	1		1	1		1	1	6	TASIT-like	5	60	60	60	0	60	3	1	5	6		0	20	1	2	1	92.1	5.95	91.13	9.27		-0.06	-0.06	1
1	5406	291	385	475	Thingujam et al 2012	1	1	1	2012	1	50	50	100	100	26	3	11	India	2	1		1	1	5	VERA vocal prosody	5	60	60	60	0	60	3	2	6	3		0	96	1		1						0.09	0.09	1
1	5468	293	387	477	MacCann et al 2011	1	1	1	2011	2	50	68	118	118	19	3	3	Australia	2	1		1	1		Vocal test standard content (Scherer)	5	60	60	60	0	60	3	2		3		0	30	1		1	0.66	0.09	0.69	0.09		0.17	0.17	1
1	5544	299	393	484	Blanch-Hartigan 2011	1	1	1	2011	2	45	80	125	125	19	3	1		2	1		1	1	6	PECT	5	60	60	60	0	60	2	2	1	8		0	47	1	2	1						0.1	0.1	1
1	5645	309	419	513	Wakabayashi & Katsumata 2011	1	2	1	2011	1	63	65	128	128	21	3	6	Japan	2	1		1	1	2	Motion Picture Mind Reading Test	5	60	60	60	0	60	3		3	6		0	40	1	2	1	17.5	3.42	19.1	3.77		0.22	0.22	1
1	6830	541	740	846	Kim et al 2017	1	18	1	2017		36	36	72	72	26	3	6	Korea	3	1		1	1	2	KUFEC-II Korean faces	5	60	60	60	0	60	3	2	3	1		0	399	1	1	1						0.22	0.22	2
1	7498	626	1240	2029	Weisgerber 1957	4	89	1	1957	1	52	60	112	112		3	1		2	1		1	1		Ruckmick faces	5	60	60	60	0	60	2	2	1	1		0	32	1	1	1	8.62	3.6	7.73	3.52		0.12	0.12	1
1	7518	638	1241	2030	Weisgerber 1956	4	89	1	1956	1			95	95		3	1		2	1		1	1		Ruckmick faces	5	60	60	60	0	60	2	2	1	1		0	32	1	1	1	9.54	4.09	6.93	3.62		0.32	0.32	1
1	5672		433	531	Danaher et al. 2018	1	3	1	2018	2	28	18	46	46	20	3	3	Australia	2	1		1	1		DANVA faces	7	7	7	7	1	7	3	2	1	1		0	24	1	1	2	4.37	2.43	5.2	2.48		-0.17	-0.17	1
1	5661		430	527	Ruben et al. 2021	1	3	1	2021	2	91	99	190	190	19	3	1		2	1		1	1	1	DANVA faces	7	7	7	7	1	7	3	2	1	1		0	24	1	1	2						0.32	0.33	2
1	1696	241	314	400	Castro & Boone 2015	1	1	1	2015	2	47	52	99	99	19	3	1		2	1		1	1		DANVA faces	7	7	7	7	1	7	3	2	1	1		0	24	1	1	1						0.13	0.13	1
1	5153	284	375	464	Ruben & Hall 2013	1	1	1	2013	2	63	97	160	160		3	1		2	1		1	1	1	DANVA faces	7	7	7	7	1	7	3	2	1	1		0	24	1	1	1						0.18	0.18	1
1	5655	310	427	523	Rosip & Hall 2004	1	2	1	2004	2	63	88	151	151	19	3	1		2	1		1	1	1	DANVA faces	7	7	7	7	1	7	3	2	1	1		0	24	1	1	1	18.59	3.05	19.11	3.56		0.08	0.08	1
1	5661	313	429	526	Ruben et al. 2021	1	3	1	2021	2	209	201	410	410	19	3	1		2	1		1	1	1	DANVA faces	7	7	7	7	1	7	3	2	1	1		0	24	1	1	2						0.17	0.17	2
1	5685	320	438	537	MacCann et al 2016	1	3	1	2016	2	179	248	427	427	22	3	1		2	1		1	1	1	DANVA faces	7	7	7	7	1	7	3	2	1	1		0	24	1	1	1	0.79	0.1	0.83	0.09		0.24	0.24	1
1	5754	333	450	551	Mullins-Nelson et al 2006	1	3	1	2006	2	44	130	174	174	19	3	1		2	1		1	1	1	DANVA faces	7	7	7	7	1	7	3	2	1	1		0	24	1	1	1	19.32	3.74	19.95	2.24		0.12	0.12	1
1	6429	503	812	936	Knowles et al 2015	1	8	1	2015	2	28	51	79	79		3	1		2	1		1	1		DANVA faces	7	7	7	7	1	7	3	2	1	1		0	24	1	1	1	15.93	2.57	15.12	2.43		-0.16	-0.16	1
0	5672		433	532	Danaher et al. 2018	1	3	1	2018	2	28	18	46		20	3	3	Australia	2	1		1	1		DANVA voices	10	10	10	60	1	60	3	2	1	3		0	24	1		1	5.83	2.2	5.55	2.1		0.06	0.06	1
0	5754		450	552	Mullins-Nelson et al 2006	1	3	1	2006	2	44	130	174		19	3	1		2	1		1	1	1	DANVA voices	10	10	10	60	1	60	3	2	1	3		0	24	1		2	16.74	2.29	17.3	2.2		0.12	0.12	1
0	1696		314	401	Castro & Boone 2015	1	1	1	2015	2	47	52	99		19	3	1		2	1		1	1		DANVA postures	13	60	60	60	0	60	3	2	1	4		0	32	1	1	1						0.04	0.04	1
1	7770		1233	2022	Roalf et al 2014	1	28	1	2014	1	223	341	564	564	19	3	1		3	1		1	1	6	ER40	14	14	14	14	1	14	3	2	5	1		0	40	1	1	1	0.21	0.85	0.24	0.88		0.02	0.02	1
1	7770		1232	2021	Roalf et al 2014	1	28	1	2014	1	332	491	823	823	18	3	1		3	1		1	1	6	ER40	14	14	14	14	1	14	3	2	5	1		0	40	1	1	1	0.18	0.75	0.29	0.81		0.07	0.07	1
1	7770		1234	2023	Roalf et al 2014	1	28	1	2014	1	128	160	288	288	20	3	1		3	1		1	1	6	ER40	14	14	14	14	1	14	3	2	5	1		0	40	1	1	1	0.19	0.82	0.34	0.78		0.1	0.1	1
1	7770		1235	2024	Roalf et al 2014	1	28	1	2014	1	57	76	133	133	21	3	1		3	1		1	1	6	ER40	14	14	14	14	1	14	3	2	5	1		0	40	1	1	1	0.11	1.15	0.41	0.86		0.15	0.15	1
1	7585		1043	1100	Valadez-Sierra et al 2013	4	90	1	2013	2			64	64	18	3	9	Mexico	2	1		1	1		MSCEIT faces	15	15	15	60	1	60		2		1		0	4	1	1	1	102.21	12.9	108.21	8.9		0.26	0.27	1
1	7580	664	1038	1095	Fiori & Antonakis 2011	4	90	1	2011	2			149	149		3	1		2	1		1	1		MSCEIT faces	15	15	15	60	1	60		2		1		0	5	1	1	1						0.01	0.01	1
1	7581	665	1039	1096	MacCann et al 2014	4	90	1	2014	2	268	399	667	667	22	3	1		2	1		1	1	1	MSCEIT faces	15	15	15	60	1	60		2		1		0	4	1	1	1	0.5	0.16	0.56	0.13		0.22	0.22	1
1	7585	668	1044	1101	Valadez-Sierra et al 2013	4	90	1	2013	2			65	65	18	3	9	Mexico	2	1		1	1		MSCEIT faces	15	15	15	60	1	60		2		1		0	4	1	1	1	100.12	13.3	106.34	9.9		0.26	0.27	1
0	1548		305	389	Kong 2016	1	1	1	2016	1	22	52	74		19	3	1		2	1		1	1	1	Ekman faces POFA	17	17	17	17	1	17	3	2	1	1		0	24	1	1	1						0.09	0.09	1
1	7139		889	988	McKinney 1986	4	24	1	1986	2			81	81		3	1		2	1		1	1		Ekman photos-male T	17	17	17	17	1	17	1	2	1	1		0	24	1	1	1						0.13	0.13	1
0	7420		864	970	Hall et al 2010	4	89	1	2010	2	19	20	39		23	3	5	UK	2	1		1	1		Ekman faces POFA	17	17	17	17	1	17	3	2	1	1		0	96	1	1	1	67.82	8.38	74.74	9.6		0.36	0.38	1
1	154	30	33	39	Melkonian et al 2021	1	1	1	2021	1	68	46	114	114	24	3	1		3	1		1	1	1	Ekman faces	17	17	17	17	1	17	3	2	1	1		0	10	1	1	1	8.01	1.54	8.28	1.6		0.09	0.09	1
1	231	46	55	66	Herr et al 2021	1	1	1	2021	1	31	76	107	107	19	3	1		2	1		1	1	1	Ekman (242) morph dif inten	17	17	17	17	1	17	3	2	1	1		0	242	1	1	1	78.9	6.1	81.9	6.7	80	0.23	0.23	1
1	1035	169	215	276	Saylik et al 2018	1	1	1	2018	1	60	50	110	110	22	3	5	UK	2	1		1	1		Ekman faces POFA	17	17	17	17	1	17	3	2	1	1		0	144	1	1	1	0.56	0.14	0.58	0.12		0.08	0.08	1
1	1232	194	247	313	Melkonian et al 2017	1	1	1	2017	1	76	148	224	224	19	3	1		2	1		1	1	1	morphed Ekman	17	17	17	17	1	17	3	2	1	1		0	30	1	1	1	20.63	3.41	21.35	3.3		0.1	0.1	1
1	2026	259	895	997	Schmid & Schmid Mast 2010	1	1	1	2010	2	42	51	93	93	23	3	2	Switzerland	2	1		1	1		FEEST Morphed for intensity (Ekman)	17	17	17	17	1	17	3	2	1	1		0	180	1	1	1						0.33	0.35	2
1	6880	550	765	880	Pistoia et al 2018	1	22	1	2018	2	50	57	107	107	23	3	2	Italy	3	1		1	1		Ekman faces POFA	17	17	17	17	1	17	3	2	1	1		0	60	1	1	1	0.83	0.14	0.87	0.13	85	0.14	0.14	1
1	6917	551	766	881	Besel & Yuille 2010	1	22	1	2010	2	37	98	135	135	20	3	8	Canada	2	1		1	1		Ekman faces POFA	17	17	17	17	1	17	3	2	1	1		0	84	1	1	1						0.1	0.1	1
1	6942	552	767	882	Larkin et al. 2002	1	22	1	2002	1	35	66	101	101	20	3	1		2	1		1	1		Ekman faces POFA	17	17	17	17	1	17	3	2	1	1		0	110	1	1	1	22	7.43	18.5	7.86		0.23	0.23	1
1	6968	554	777	896	Kirouac & Dore 1985	1	22	1	1985	1	150	150	300	300	26	3	8	Canada	3	1		1	1		POFA (Ekman)	17	17	17	17	1	17	3	2	1	1		0	96	1	1	1						0.18	0.18	2
1	6970	555	772	887	Kirouac & Dore 1983	1	22	1	1983	1	16	18	34	34		3	8	Canada	2	1		1	1		POFA (Ekman)	17	17	17	17	1	17	3	2	1	1		0	96	1	1	1						0.34	0.35	1
1	7139	571	888	987	McKinney 1986	4	24	1	1986	2			99	99		3	1		2	1		1	1		Ekman photos-male T	17	17	17	17	1	17	1	2	1	1		0	24	1	1	1						-0.08	-0.08	1
1	7385	597	882	981	Brunori et al 1979	4	89	1	1979	2	20	20	40	40		3	2	Italy	2	1		1	1		Ekman faces	17	17	17	17	1	17	3	2	1	1		0	28	1	1	1						0.38	0.4	2
1	7429	609	867	973	Kirouac et al 1986	4	89	1	1986	1	50	50	100	100		3	8	Canada	2	1		1	1		Ekman faces	17	17	17	17	1	17	3	2	1	1		0	96	1	1	1	62.3	21.35	68.92	20.92		0.16	0.16	1
1	7466	616	957	1027	Mufson & Nowicki 1991	4	89	1	1991	2	105	170	275	275		3	1		2	1		1	1		BART (Ekman)	17	17	17	17	1	17	3	2	1	1		0	110	1	1	1						0.17	0.17	2
1	7468	617	958	1028	Nowicki & Hartigan 1988	4	89	1	1988	1	49	58	107	107		3	1		2	1		1	1		BART (Ekman)	17	17	17	17	1	17	3	2	1	1		0	110	1	1	1						0.23	0.23	2
1	7469	618	959	1029	Nowicki & Richman 1985	4	89	1	1985	1	36	36	72	72		3	1		2	1		1	1		BART (Ekman)	17	17	17	17	1	17	3	2	1	1		0	110	1	1	1						0.29	0.3	2
1	7475	619	963	1030	Rahman et al 2004	4	89	1	2004	1	60	60	120	120	24	3	5	UK	3	1		1	1		Ekman faces	17	17	17	17	1	17	3	2	1	1		0	144	1	1	1	19.88	2.35	19.8	2.29		-0.01	-0.01	1
1	7566	653	1024	1085	Riggio et al 1989	4	90	1	1989	1	26	51	77	77		3	1		2	1		1	1		Ekman faces	17	17	17	17	1	17	3	2	1	1		0	80	1	1	1						0.26	0.27	1
1	7569	655	1027	1086	Simon et al 1990	4	90	1	1990	2	40	40	80	80		3	1		2	1		1	1		Ekman faces	17	17	17	17	1	17	3	2	1	1		0	110	1	1	1	89.65	8.3	91.68	6.68		0.14	0.14	1
1	906		186	243	Schlegel et al 2019	1	1	1	2019	2	141	177	318	318	24	3	2	Switzerland	2	1		1	1		full GERT	18	18	18	18	1	18	3	2	1	8		0	83	1	2	1						0.21	0.21	1
1	158	31	1065	1113	Puthillam et al 2021	1	1	1	2021	2	62	150	212	212	22	3	11	India	3	1		1	1		short GERT	18	18	18	18	1	18	3	2	1	8		0	42	1	2	1						0.24	0.24	1
1	5875	340	477	580	Udayar et al 2020	1	6	1	2020	2	65	55	120	120	22	3	2	Switzerland	2	1		1	1		GERT short	18	18	18	18	1	18	3	2	1	8		0	42	1	2	1						0.16	0.16	1
1	7584	667	1042	1099	Schlegel, Witmer et al 2017	4	90	1	2017	2	106	108	214	214	22	3	2	Switzerland	2	1		1	1		short GERT	18	18	18	18	1	18	3	2	1	8		0	42	1	2	1	0.69	0.08	0.74	0.09		0.3	0.31	1
1	8003	685	1171	1162	Carrard et al 2022	5	88	1	2022	2	284	602	886	886	22	3	2	Switzerland	2	1		1	1		GERT short	18	18	18	18	1	18	3	2	1	8		0	42	1	2	1	0.69	0.1	0.73	0.09		0.2	0.2	1
1	1096	177	237	303	Palermo et al 2018	1	1	1	2018	2	38	50	88	88	20	3	3	Australia	2	1		1	1		Palermo faces (KDEF)	19	19	19	60	1	60	3	2	1	1		0	100	1	1	1	76.2	6.4	79.1	5.4		0.24	0.24	1
1	7583	666	1041	1098	Palermo et al 2013	4	90	1	2013	2	29	51	80	80	23	3	3	Australia	2	1		1	1		new Karolinska faces test	19	19	19	60	1	60	3	2		1		0	144	1	1	1	81.41	6.77	84.06	6.81		0.2	0.2	1
1	1779	248	325	412	Wingenbach et al 2018	1	1	1	2018	2	51	60	111	111	22	3	5	UK	2	1		1	1		ADFES	21	60	60	60	0	60	3	2	1	1		0	360	1	2	1						0.26	0.27	1
1	6765	539	735	841	Gentzler et al. 2020	1	12	1	2020	2	68	215	283	283	20	3	1		2	1		1	1	1	ADFES faces dynamic	21	60	60	60	0	60	3	2	1	1		0	36	1	2	1	2.27	1.16	2.45	1.09		0.08	0.08	1
0	5468		387	478	MacCann et al 2011	1	1	1	2011	2	50	68	118		19	3	3	Australia	2	1		1	1		NimStim	22	60	60	60	0	60	3	2	5	1		0	27	1	1	1	0.87	0.11	0.88	0.1		0.05	0.05	1
1	384	77	89	108	Lee et al 2020	1	1	1	2020	2	89	111	200	200	23	3	6	Korea	3	1		1	1	2	RMET Asian eyes	24	60	60	60	0	60	3	2	3	7		0	36	1	1		26.53	2.97	26.6	3.05	72	0.01	0.01	1
1	6360	483	552	655	Sato et al 2016	1	8	1	2016	1	25	26	51	51	22	3	6	Japan	2	1		1	1	2	RMET Asian eyes	24	60	60	60	0	60	3	2	3	7		0	36	1	1							0.17	0.17	1
1	7156		815	939	Nitschke et al 2022	1	25	1	2022	1	30	79	109	109		3	8	Canada	3	1		1	1		EA task zaki method	26	26	26	60	1	60	3	2		6		0	6	1	2	2	0.2	0.28	0.24	0.31		0.06	0.06	1
1	7156	575	814	938	Nitschke et al 2022	1	25	1	2022	1	31	49	80	80	22	3	8	Canada	3	1		1	1		EA task zaki method	26	26	26	60	1	60	3	2		6		0	6	1	2	2	0.17	0.31	0.177	0.3		0.01	0.01	1
1	8001	683	1168	1160	aan het Rot & Hogenelst 2014	5	88	1	2014	2	50	50	100	100	22	3	2	Netherlands	2	1		1	1		EA Zaki method	26	26	26	60	1	60	3	2		6		0		1	2	2	1.02	0.24	1.02	0.29		0	0	1
1	5735		445	546	Schmid Mast et al 2009	1	3	1	2009	2	61	73	134	134	26	3	2	Switzerland	2	1		1	1	1	EA Ickes orig scoring method standard	27	27	27	60	1	60	3	2		6		0		6	2	2						0.19	0.19	2
1	7356		840	956	Klein & Hodges 2001	1	25	1	2001	2	54	53	107	107	20	3	1		2	1		1	1		EA task original Ickes method, standard	27	27	27	60	1	60	2	2		6		0		6	2	2						0.44	0.47	2
1	1075	175	293	374	Sun & Lau 2018	1	1	1	2018	1	143	135	278	278		3	1		2	1		1	1	6	EA Ickes orig scoring method standard	27	27	27	60	1	60	3	2	5	6		0	14	1	2	2						0.12	0.12	1
1	5735	329	444	545	Schmid Mast et al 2009	1	3	1	2009	2	44	32	76	76	27	3	2	Switzerland	2	1		1	1	1	EA Ickes orig scoring method standard	27	27	27	60	1	60	3	2		6		0		6	2	2						0.17	0.17	2
1	7287	586	824	946	Lewis et al. 2012	1	25	1	2012	2	68	93	161	161	20	3	1		2	1		1	1	1	EA task original Ickes method, standard	27	27	27	60	1	60	2	2	1	6		0		6	2	2						0.3	0.31	1
1	7320	589	827	948	Laurent & Hodges 2009	1	25	1	2009	1	69	125	194	194	20	3	1		2	1		1	1	1	EA task original Ickes method, standard	27	27	27	60	1	60	2	2		6		0		6	2	2	0.4	0.16	0.46	0.15		0.19	0.19	1
1	7356	592	839	955	Klein & Hodges 2001	1	25	1	2001	2	50	71	121	121	19	3	1		2	1		1	1		EA task original Ickes method, standard	27	27	27	60	1	60	2	2		6		0		6	2	2						0.1	0.1	2
1	8008	690	1183	1174	Ickes et al 1995	5	88	1	1995	1	64	64	128	128		3	1		2	1		1	1		EA original Ickes method	27	27	27	60	1	60	2	2	1	6		0		6	2	2						0.23	0.23	1
1	1202		318	405	Kraus 2017	1	1	1	2017	1	95	171	266	266	20	3	1		2	1		1	1	1	video ratings of Ts' emos multi conds	28	60	60	60	0	60	3	2	5	12	2,6	1		1		2						0.12	0.12	1
1	1202		320	407	Kraus 2017	1	1	1	2017	1	82	126	208	208		3	1		2	1		1	1	1	video ratings of Ts' emos multi conds	28	60	60	60	0	60	3	2	5	12	2,6	1		1		2						0.13	0.13	1
0	2551		914	1001	Wickline et al 2009	1	1	1	2009	2	94	140	234		24	3	1		2	1		1	1	6	DANVA voices af-am and cauc	32	32	32	32	1	32	3	2	5	3		0	48	1		1						0.17	0.17	2
0	1075		293	373	Sun & Lau 2018	1	1	1	2018	1	143	135	278			3	1		2	1		1	1	6	RMET standard + Asian	32	32	32	32	1	32	3	2	5	7		0	72	1	1							0.16	0.16	1
1	5361		383	473	Walter et al 2012	1	1	1	2012	1	168	112	280	280	21	3	1		2	1		1	1	1	DANVA face,body,and voice	32	32	32	32	1	32	3	2	1	12	1,3,4	1	72	1	1	1						0.2	0.2	1
1	1833	251	335	422	Franklin et al 2015	1	1	1	2015	1	53	68	121	121	22	3	4	USA and Japan	2	1		1	1	6	RMET&new Japan eyes test	32	32	32	32	1	32	3	2	5	7		0	72	1	1							0.18	0.18	2
1	2511	262	908	999	Hall et al 2009	1	1	1	2009	2	149	126	275	275	25	3	1		2	1		1	1	1	DANVA faces and PONS face&body	32	32	32	32	1	32	3	2	1	12	1,4	1	64			1						0.21	0.21	1
1	2551	264	914	1000	Wickline et al 2009	1	1	1	2009	2	94	140	234	234	24	3	1		2	1		1	1	6	DANVA faces af-am and cauc	32	32	32	32	1	32	3	2	5	1		0	32	1	1	1						0.11	0.11	2
1	5361	289	382	472	Walter et al 2012	1	1	1	2012	1	40	33	73	73	21	3	2	Netherlands	2	1		1	1		DANVA face,body,and voice	32	32	32	32	1	32	3	2	1	12	1,3,4	1	72	1	1	1						0.06	0.06	1
1	5453	292	386	476	Zhu et al 2012	1	1	1	2012	2	206	272	478	478	20	3	6	China	2	1		1	1	2	facial photos Asian & Caucas	32	32	32	32	1	32	3	2	5	1		0	72	1	1	1						0.07	0.07	1
1	5565	300	394	485	Bommer et al 2011	1	1	1	2011	1	290	238	528	528	21	3	1		2	1		1	1	1	DANVA face,body,and voice	32	32	32	32	1	32	3	2	1	12	1,4,3	1	72	1	1	1						0.22	0.22	1
1	5747	331	472	572	Mandal 2008	1	3	1	2008	1	50	63	113	113	20	3	4	USA and India	2	1		1	1	6	DANVA voices + Indian DANVA voices	32	32	32	32	1	32	3	2	5	3		0	48	1		1						0.52	0.58	2
1	5753	332	449	550	Galinsky et al 2006	1	3	1	2006	1	16	54	70	70	20	3	1		2	1		1	1		DANVA face and voice tests	32	32	32	32	1	32	3	2	1	12	1,3	1	48	1		1	4.56	3.01	3.61	2.12		0.19	0.19	1
1	5791	335	455	554	C. Hall et al. 1999	1	3	1	1999	2	27	68	95	95		3	1		2	1		1	1	1	DANVA adult and child faces	32	32	32	32	1	32	3	3	1	1		0	48	1	1	1	18.8	4.7	21.8	2.3		0.39	0.41	1
1	7050	565	792	911	Elfenbein et al 2002	1	1	1	2002	2	87	109	196	196		3	4	India, USA, Japan	2	1		1	1	6	mix including Ekman POFA	32	32	32	32	1	32	3	2	5	1		0	42	1	1	1						0.16	0.16	2
1	1024		216	277	Felisberti et al 2018	1	1	1	2018	2	27	110	137	137	22	3	5	UK	2	1		1	1		Jacfee/neuf Cauc only	34	34	34	34	1	60	3	2	1	1		0	48	1	1	1	0.74	0.1	0.72	0.1	73	-0.1	-0.1	1
1	2009		894	996	Hoffmann et al 2010	1	1	1	2010	1	70	116	186	186	22	3	2	Germany	2	1		1	1		JACFEE/JACNEUF hi intensity	34	34	34	34	1	60	3	2	5	1		0	14	1	1	1	82.6	9.21	83.1	8.62	83	0.03	0.03	1
1	8005		1175	1166	Hall & Matsumoto 2004	5	88	1	2004	2	126	237	363	363		3	1		2	1		1	1		JACBART	34	34	34	34	1	60	3	2	5	1		0	56	1	1	1						0.14	0.14	1
0	2009		894	994	Hoffmann et al 2010	1	1	1	2010	1	70	116	186		22	3	2	Germany	2	1		1	1		JACFEE/JACNEUF low intensity	34	34	34	34	1	60	3	2	5	1		0	14	1	1	1	65	14.23	70.1	12.92	67	0.19	0.19	1
1	2009		1216	992	Hoffmann et al 2010	1	1	1	2010	1	58	75	133	133	22	3	2	Germany	2	1		1	1		JACFEE/JACNEUF low intensity	34	34	34	34	1	60	3	2	5	1		0	42	1	1	1	69.2	10.66	73.7	11.26	84	0.2	0.2	1
0	2009		894	995	Hoffmann et al 2010	1	1	1	2010	1	70	116	186		22	3	2	Germany	2	1		1	1		JACFEE/JACNEUF mid intensity	34	34	34	34	1	60	3	2	5	1		0	14	1	1	1	75	12.56	80.3	11.85	77	0.22	0.22	1
1	1024	167	217	278	Felisberti et al 2018	1	1	1	2018	2	20	59	79	79	23	3	5	UK	2	1		1	1		Jacfee/neuf Cauc only	34	34	34	34	1	60	3	2	1	1		0	48	1	1	1	0.79	0.12	0.83	0.1	81	0.18	0.18	1
1	1150	187	243	309	Mossaheb et al 2018	1	1	1	2018	2	31	48	79	79	27	3	2	Austria	3	1		1	1		FEEL (JACFEE)	34	34	34	34	1	60	3	2	5	1		0	42	1	1	1	34.53	3.7	35.12	4.58	83	0.07	0.07	1
1	2009	258	893	993	Hoffmann et al 2010	1	1	1	2010	1	58	75	133	133	22	3	2	Germany	2	1		1	1		JACFEE/JACNEUF hi intensity	34	34	34	34	1	60	3	2	5	1		0	42	1	1	1	84.6	7.62	84.5	8.66	71	0	0	1
1	5843	337	458	557	Biehl et al 1997	1	5	1	1997	1	238	263	501	501	20	3	4		2	1		1	1	6	JACFEE	34	34	34	34	1	60	3	2	5	1		0	56	1	1	1					82	0.2	0.2	2
1	7423	606	865	1195	Hutchison & Gerstein 2012	4	89	1	2012	2	28	80	108	108	24	3	1		2	1		1	1	1	JACFEE	34	34	34	34	1	60	3	2	5	1		0	56	1	1	1	46.07	4.28	45.62	5.52	82	-0.04	-0.04	1
1	7495	625	974	1037	Vassallo et al 2009	4	89	1	2009	2	23	27	50	50	24	3	3	Australia	2	1		1	1		JACFEE	34	34	34	34	1	60	3	2		1		0	18	1	1	1					85	0	0	2
1	8005	687	1174	1165	Hall & Matsumoto 2004	5	88	1	2004	2	69	27	96	96		3	1		2	1		1	1		JACFEE	34	34	34	34	1	60	3	2	5	1		0	56	1	1	1						0.19	0.19	1
1	1259	199	259	334	Vasconcelos et al 2017	1	1	1	2017	2	66	90	156	156	21	3	2	Portugal	2	1		1	1		Montreal affective voices	38	60	60	60	0	60	3	2	1	3		0	90	1		1	61.56	21.51	63.75	16.56		0.06	0.06	1
0	1555		306	392	Svetieva & Frank 2016	1	1	1	2016	2	39	54	93		22	3	1		2	1		1	1	1	METT	40	60	60	60	0	60		2		1		0	14	1	1	1						0.17	0.17	1
0	5832		457	556	Yu et al 2016	1	4	1	2016		44	38	82		26	3	6	South Korea	2	1		1	1	2	SETT	40	60	60	60	0	60	3	2		1		0	41	1	1	1						0.38	0.4	1
1	5832	336	457	555	Yu et al 2016	1	4	1	2016		44	38	82	82	26	3	6	South Korea	2	1		1	1	2	METT	40	60	60	60	0	60	3	2		1		0	42	1	1	1						0.33	0.34	1
0	1712		340	427	Chung & Robins 2015	1	1	1	2015	2	168	313	481		19	3	1		2	1		1	1	2	UC Davis faces basic emos	42	60	60	60	0	60	3	2	5	1		0	47	1	1	1	0.8	0.12	0.83	0.1		0.12	0.12	1
1	1712		340	428	Chung & Robins 2015	1	1	1	2015	2	168	313	481	481	19	3	1		2	1		1	1	2	UC Davis faces self-conscious emos	42	60	60	60	0	60	3	2	5	1		0	47	1	1	1	0.67	0.18	0.72	0.16		0.17	0.17	1
1	1712	242	339	426	Chung & Robins 2015	1	1	1	2015	2	62	18	80	80	25	3	6	Korea	2	1		1	1	2	UC Davis faces basic+ self-consc emos	42	60	60	60	0	60	3	2	5	1		0	47	1	1	1						-0.04	-0.04	1
1	5069		358	446	Hall et al 2014	1	1	1	2014	2	22	44	66	66	19	3	1		2	1		1	1	6	TAPPA (EA Ickes orig scoring method)	43	60	60	60	0	60	3	2	1	6		0	24	6	2	2						0.08	0.08	1
1	5069		357	445	Hall et al 2014	1	1	1	2014	2	29	50	79	79	19	3	1		2	1		1	1	1	TAPPA (EA Ickes orig scoring method)	43	60	60	60	0	60	3	2	1	6		0	48	6	2	2						0.15	0.15	1
1	5069		359	447	Hall et al 2014	1	1	1	2014	2	18	26	44	44	27	3	1		2	1		1	1	1	TAPPA (EA Ickes orig scoring method)	43	60	60	60	0	60	3	2	1	6		0	48	6	2	2						0.35	0.36	1
1	5069	280	356	444	Hall et al 2014	1	1	1	2014	2	96	96	192	192		3	1		2	1		1	1	1	TAPPA (EA Ickes orig scoring method)	43	60	60	60	0	60	3	2	1	6		0	24	6	2	2						0.16	0.16	1
0	7148		811	933	Blanck et al 1981	1	24	1	1981	1	32	49	81			3	1		2	1		1	1		PONS face	45	45	45	45	1	45	2	2	1	1		0	20	2	2	1						0.19	0.19	1
0	7148		811	935	Blanck et al 1981	1	24	1	1981	1	32	49	81			3	1		2	1		1	1		PONS female audio	45	45	45	45	1	45	2	2	1	3		0	40	2		1						-0.01	-0.01	1
0	7029		788	908	Snodgrass & Rosenthal 1985	1	23	1	1985	2	36	36	72			3	1		2	1		1	1		PONS female audio 40	45	45	45	45	1	45	2	2	1	3		0	40	2		1	29.19	2.88	29.53	3.27	72	0.06	0.06	1
0	5655		428	525	Rosip & Hall 2004	1	2	1	2004	2	78	151	229		19	3	1		2	1		1	1	1	female audio PONS	45	45	45	45	1	45	2	2	1	3		0	40	2		1						0.28	0.29	1
1	7148		811	934	Blanck et al 1981	1	24	1	1981	1	32	49	81	81		3	1		2	1		1	1		PONS body	45	45	45	45	1	45	2	2	1	4		0	20	2	2	1						0.17	0.17	1
1	5655		428	524	Rosip & Hall 2004	1	2	1	2004	2	78	151	229	229	19	3	1		2	1		1	1	1	face and body PONS	45	45	45	45	1	45	2	2	1	12	1,4	1	40	2	2	1						0.13	0.13	1
0	7560		1018	2007	Zuckerman et al 1976	4	89	1	1976	1	30	30	60			3	1		2	1		1	1		full PONS	45	45	45	45	1	45	2	2	1	12	1,3,4,8	1	220	2	2	1					81	0.27	0.28	1
1	5502	296	390	481	Banziger et al 2011	1	1	1	2011	2	26	110	136	136	24	3	2	Switzerland	2	1		1	1		MiniPONS	45	45	45	45	1	45	2	2	1	12	1,3,4,11	1	64	2	2	1	0.73	0.1	0.78	0.06	75	0.3	0.31	1
1	5641	308	418	512	Schmid et al. 2011	1	2	1	2011	2	20	25	45	45	20	3	2	Switzerland	2	1		1	1		face and body PONS	45	45	45	45	1	45	2	2	1	12	1,4	1	40	2	2	1	0.66	0.06	0.73	0.06	70	0.5	0.55	1
1	6992	557	776	893	Hall et al 1997	1	23	1	1997	2	111	105	216	216		3	1		2	1		1	1	1	PONS female audio 40	45	45	45	45	1	45	2	2	1	3		0	40	2		1	25.72	3.18	26.5	3.09	65	0.12	0.12	1
1	7001	560	1201	1200	Berenbaum & Prince 1994	1	23	1	1994	1	77	60	137	137	18	3	1		2	1		1	1		PONS F&B Still photos	45	45	45	45	1	45	2	2	1	12	1,4	1	40	2	1	1						0.18	0.18	1
1	7029	563	788	907	Snodgrass & Rosenthal 1985	1	23	1	1985	2	36	36	72	72		3	1		2	1		1	1		PONS face and body	45	45	45	45	1	45	2	2	1	12	1,4	1	40	2	2	1	30.11	3.01	29.71	2.96	75	-0.06	-0.06	1
1	7544	644	1015	1076	Isenhart 1980	4	89	1	1980	2	55	51	106	106		3	1		2	1		1	1		full PONS	45	45	45	45	1	45	2	2	1	12	1,4,3,8,etc	1	220	2	2	1						0.24	0.24	1
1	7563	650	1021	1082	Funder & Harris 1986	4	90	1	1986	1	32	32	64	64		3	1		2	1		1	1		full PONS	45	45	45	45	1	45	2	2	1	12	1,4,3,8,etc	1	220	2	2	1						0.38	0.4	1
0	6992		776	892	Hall et al 1997	1	23	1	1997	2	109	105	214			3	1		2	1		1	1	1	PONS male audio 40	48	60	60	60	0	60	3	2	1	3		0	40	2		1	25.5	3.05	26.21	2.91		0.12	0.12	1
1	7479		966	1033	Scholten et al 2005	4	89	1	2005		21	21	42	42	26	3	2	Netherlands	3	1		1	1		faces (Montagne)	50	50	50	60	1	60	3	2		1		0	48	1	1	1	72.18	7.7	74.48	8		0.15	0.15	1
1	7463	614	956	1209	Montagne et al 2005	4	89	1	2005	2	28	40	68	68	22	3	5	Scotland	2	1		1	1		faces (Montagne)	50	50	50	60	1	60	3	2	1	1		0	48	1	1	1						0.32	0.33	2
0	6992		776	894	Hall et al 1997	1	23	1	1997	2	86	96	182			3	1		2	1		1	1	1	CARAT male senders	51	60	60	60	0	60	1	2		1		0	16	1	1	2	8.37	2.44	8.09	2.21		-0.06	-0.06	1
0	6992		776	895	Hall et al 1997	1	23	1	1997	2	86	96	182			3	1		2	1		1	1	1	CARAT female senders	51	60	60	60	0	60	2	2		1		0	16	1	1	2	8.01	1.83	8.12	2.34		0.02	0.02	1
1	7443	612	892	991	Buck 1976	1	26	1	1976	1	31	29	60	60		3	1		2	1		1	1		CARAT	51	60	60	60	0	60	3	2		1		0	20	1	2	2						0.27	0.28	1
1	7567	654	1025	1219	Sabatelli et al 1980	4	90	1	1980	1	17	17	34	34	21	3	1		2	1		1	1		CARAT	51	60	60	60	0	60	3	2		1		0	32	1	2	2	49.94	10.02	54.76	10.76		0.23	0.23	1
1	8000		1167	1213	Ferrer-Quintero et al 2021	5	88	1	2021	2	56	31	87	87	42	4	1		3	1		1	1	6	faces	1	60	60	60	0	60		2		1		0		1	1	1	0.82	0.08	0.82	0.08	82	0	0	1
1	7489		1218	2006	Terracciano et al 2003	4	89	1	2003	1	51	55	106	106	53	4	1		3	1		1	1	4	faces	1	60	60	60	0	60		2	1	1		0	35	1	1	1					74	0	0	1
1	2598		918	1003	Scholten et al 2008	1	1	1	2008		23	23	46	46	28	4	2	Netherlands	3	1		1	1	1	vocal cues	1	60	60	60	0	60	3	2		3		0	24	1		1	21.7	1.7	22.2	1.4	91	0.16	0.16	1
1	1202		319	406	Kraus 2017	1	1	1	2017	1	283	315	598	598	36	4	1		3	1		1	1	1	homemade multi conds	1	60	60	60	0	60	2	2		12	2,6,9 but check	1		1		2						-0.1	-0.1	1
1	1202		321	408	Kraus 2017	1	1	1	2017	1	187	219	406	406	38	4	1		3	1		1	1	1	homemade multi conds	1	60	60	60	0	60	2	2		12	2,5,6,9 but check	1		1		2						0.05	0.05	1
1	7487		970	1035	Sweeney et al 1980	4	89	1	1980	2	19	17	36	36	35	4	6	Japan	2	1		1	1		face&body photos separate&multichan	1	60	60	60	0	60	3	2		12	1,4,10	1	120	1	1	1	29.63	5.53	35.47	9.3	27	0.37	0.39	1
1	15	2	2	2	Monroy et al 2022	1	1	1	2022	2	239	316	555	555	38	4	1		3	1		1	1	1	films	1	60	60	60	0	60	3	2	1	6		0	54	1	2	1	35.1	13.86	37.2	12.46	36	0.08	0.08	1
1	919	155	190	247	Prada et al 2018	1	1	1	2018	2	68	382	450	450	32	4	2	Portugal	3	1		1	1	1	child faces (homemade)	1	60	60	60	0	60	3	1	5	1		0	283	1	1	1	75.51	11.1	77.01	12.69	76	0.06	0.06	1
1	1202	190	317	404	Kraus 2017	1	1	1	2017	1	126	174	300	300	33	4	1		3	1		1	1	1	homemade multi conds	1	60	60	60	0	60	2	2		12	2,6,9 but check	1		1		2						-0.3	-0.31	1
1	1533	224	288	368	Narambuena et al 2016	1	1	1	2016	1	18	98	116	116	70	4	9	Argentina	3	1		1	1		homemade faces	1	60	60	60	0	60	3	2	4	1		0	42	1	1	1	26.34	5.18	25.11	6.13	62	-0.11	-0.11	1
1	5023	275	350	438	Lambrecht et al 2014	1	1	1	2014	2	40	44	84	84	45	4	2	Germany	3	1		1	1		AV,V,A (homemade)	1	60	60	60	0	60	3	2		12	8,3,1	1	120	1	2	1	0.74	0.07	0.78	0.08	76	0.24	0.24	1
1	5368	290	384	474	Regenbogen et al 2012	1	1	1	2012	2	20	20	40	40	32	4	2	Germany	3	1		1	1		homemade face,voice,words	1	60	60	60	0	60	3	2		6		0	64		2	2	94.08	9.19	99.34	1.97	96	0.42	0.45	1
1	5480	295	389	480	McCubbin et al 2011	1	1	1	2011	1	51	55	106	106	53	4	1		3	1		1	1	4	faces	1	60	60	60	0	60	3	2		1		0	35	1	1	1	74.4	14	74.3	13.5	74	0	0	1
1	7489	624	971	1036	Terracciano et al 2003	4	89	1	2003	1	24	22	46	46	66	4	1		3	1		1	1	1	faces	1	60	60	60	0	60		2	1	1		0	35	1	1	1					86	0.42	0.45	1
1	7558	646	1195	1194	Westbrook 1974	4	89	1	1974	2	49	51	100	100		4	3	Australia	3	1		1	1		homemade audio	1	60	60	60	0	60	3	2		3		0	36	1		1						0.14	0.14	1
1	8006	688	1176	1167	Quesque et al 2022	5	88	1	2022	1	15	19	34	34	58	4	6	China	3	1		1	1	2	Chinese faces	1	60	60	60	0	60	3	2	3	1		0	35	1	1	1						0.35	0.36	1
1	1909	255	346	434	Campbell et al 2014	1	1	1	2014	2	17	17	34	34	72	4	3	New Zealand	3	1		1	1		FACES (Ebner 2010)	2	60	60	60	0	60	3	2		1		0	192	1	1	1					77	0.55	0.62	1
1	5898		486	588	Dorris et al. 2022	1	8	1	2022	1	228	323	551	551	50	4	5	Scotland	3	1		1	1		RMET 21 items	3	3	3	3	1	3	3	2	1	7		0	21	1	1							0.02	0.02	1
1	5898		488	590	Dorris et al. 2022	1	8	1	2022	1	43	54	97	97	70	4	5	Scotland	3	1		1	1		RMET 21 items	3	3	3	3	1	3	3	2	1	7		0	21	1	1							0.04	0.04	1
1	1102		342	430	Zarotti et al 2018	1	1	1	2018	1	100	236	336	336	40	4	4		3	1		1	1		RMET	3	3	3	3	1	3	3	2	1	7		0	36	1	1		24.77	4.12	25.19	3.89	69	0.05	0.05	1
1	5898		485	587	Dorris et al. 2022	1	8	1	2022	1	428	666	1094	1094	40	4	5	Scotland	3	1		1	1		RMET 21 items	3	3	3	3	1	3	3	2	1	7		0	21	1	1							0.05	0.05	1
1	6260		540	643	Kidd & Castano 2017	1	8	1	2017	1	152	744	896	896	33	4	1		3	1		1	1	1	RMET	3	3	3	3	1	3	3	2	1	7		0	36	1	1		25.16	4.68	25.95	4.03	71	0.09	0.09	1
1	5898		487	589	Dorris et al. 2022	1	8	1	2022	1	75	113	188	188	60	4	5	Scotland	3	1		1	1		RMET 21 items	3	3	3	3	1	3	3	2	1	7		0	21	1	1							0.1	0.1	1
1	6155		1147	1148	Kidd & Castano 2019	1	8	1	2019	1	239	316	555	555	35	4	1		3	1		1	1	1	RMET	3	3	3	3	1	3	3	2	1	7		0	36	1	1		24.62	5.5	25.58	4.5	70	0.1	0.1	1
1	9009		1215	2003	Greenberg et al 2023	5	88	1	2023	1	281	388	669	669	34	4	4		3	1		1	1		RMET	3	3	3	3	1	3	3	2	1	7		0	36	1	1		28.02	3.23	28.68	3.33	79	0.1	0.1	1
1	1394		272	350	Martinez-Sanchez et al 2017	1	1	1	2017	1	43	115	158	158	31	4	2	Spain	2	1		1	1		RMET	3	3	3	3	1	3	3	2	1	7		0	36	1	1		25.24	4.4	26.2	3.51	71	0.12	0.12	1
1	6103		516	617	Dodell-Feder et al 2020	1	8	1	2020	1	2373	3888	6261	6261	31	4	4		3	1		1	1	1	RMET 16 items	3	3	3	3	1	3	3	2	1	7		0	16	1	1						68	0.12	0.12	1
1	328		302	385	Mayukha et al 2020	1	1	1	2020	2	197	208	405	405	46	4	1		3	1		1	1		RMET	3	3	3	3	1	3	3	2	1	7		0	36	1	1		22.04	6.17	23.56	5.65	63	0.13	0.13	1
1	6260		541	644	Kidd & Castano 2017	1	8	1	2017	1	116	147	263	263	34	4	1		3	1		1	1	1	RMET	3	3	3	3	1	3	3	2	1	7		0	36	1	1		21.52	4.2	22.58	3.98	61	0.13	0.13	1
1	1394		273	351	Martinez-Sanchez et al 2017	1	1	1	2017	1	29	69	98	98	31	4	2	Spain	2	5	college students hi on alexithymia	1	1		RMET	3	3	3	3	1	3	3	2	1	7		0	36	1	1		24.79	4.48	25.94	3.94	70	0.14	0.14	1
1	5898		484	586	Dorris et al. 2022	1	8	1	2022	1	238	412	650	650	30	4	5	Scotland	3	1		1	1		RMET 21 items	3	3	3	3	1	3	3	2	1	7		0	21	1	1							0.14	0.14	1
1	9009		1214	2002	Greenberg et al 2023	5	88	1	2023	1	2337	2947	5284	5284	34	4	4		3	1		1	1		RMET	3	3	3	3	1	3	3	2	1	7		0	18	1	1		13.75	2.19	14.33	2.02	78	0.14	0.14	1
1	6155		1146	1147	Kidd & Castano 2019	1	8	1	2019	1	268	336	604	604	35	4	1		3	1		1	1	1	RMET	3	3	3	3	1	3	3	2	1	7		0	36	1	1		24.61	5.87	26.31	4.64	71	0.16	0.16	1
1	6295		545	648	Quednow et al 2017	1	8	1	2017	1	50	18	68	68	29	4	2	Switzerland	3	5	recreational cocaine users	1	1		RMET	3	3	3	3	1	3	3	2	1	7		0	36	1	1		24.5	3.62	25.83	3.91	70	0.18	0.18	1
1	6169		528	631	Dalkner et al. 2019	1	8	1	2019	2	27	48	75	75	41	4	2	Austria	3	1		1	1		RMET	3	3	3	3	1	3	3	2	1	7		0	36	1	1		22.1	4.2	23.7	4.1	64	0.19	0.19	1
1	5680		435	534	Eyal & Epley 2017	1	3	1	2017	2	110	121	231	231	35	4	1		3	1		1	1		RMET	3	3	3	3	1	3	3	2	1	7		0	36	1	1		24.36	6.45	26.69	4.34	71	0.22	0.22	1
1	6411		673	782	Baron-Cohen et al 2015	1	8	1	2015	1	152	168	320	320	38	4	5	UK	3	1		1	1	1	RMET	3	3	3	3	1	3	3	2	1	7		0	36	1	1		25.54	4.57	27.42	3.43	74	0.24	0.24	1
1	1009		210	272	Navarra-Ventura et al 2018	1	1	1	2018	1	20	20	40	40	29	4	2	Spain	3	1		1	1		RMET	3	3	3	3	1	3	3	2	1	7		0	36	1	1		28.05	2.4	29.85	3.7	80	0.28	0.29	1
1	6341		550	653	Schneider et al 2016	1	8	1	2016	2	42	22	64	64	32	4	1		3	5	typical but with a genetic marker	1	1	1	RMET	3	3	3	3	1	3	3	2	1	7		0	36	1	1		26.67	4	29	2.19	77	0.36	0.38	1
1	321	67	84	101	Bertrams & Schlegel 2020	1	1	1	2020	1	117	100	217	217		4	1		3	1		1	1	1	RMET	3	3	3	3	1	3	3	2	1	7		0	36	1	1						67	0.11	0.11	1
1	328	69	301	384	Mayukha et al 2020	1	1	1	2020	2	199	200	399	399	38	4	1		3	1		1	1		RMET	3	3	3	3	1	3	3	2	1	7		0	36	1	1		22.74	7.58	25.8	5.7	67	0.23	0.23	1
1	1124	183	238	304	Pajevic et al 2018	1	1	1	2018	2	250	326	576	576	33	4	2	Serbia	3	1		1	1		RMET	3	3	3	3	1	3	3	2	1	7		0	36	1	1						73	0.17	0.17	1
1	1394	208	271	349	Martinez-Sanchez et al 2017	1	1	1	2017	1	358	1031	1389	1389	31	4	2	Spain	2	1		1	1		RMET	3	3	3	3	1	3	3	2	1	7		0	36	1	1		26.43	3.44	26.92	3.34	74	0.07	0.07	1
1	5020	274	349	437	Fallis et al 2014	1	1	1	2014	2	84	84	168	168	37	4	8	Canada	3	1		1	1		RMET	3	3	3	3	1	3	3	2	1	7		0	36	1	1		26.69	3.77	27.02	3.92	75	0.04	0.04	1
1	5148	283	374	463	Goddard & Treasure 2013	1	1	1	2013	2	51	50	101	101	53	4	5	UK	3	1		1	1	1	RMET	3	3	3	3	1	3	3	2	1	7		0	36	1	1		25.5	4.6	25.5	4.3	71	0	0	1
1	5956	361	495	595	Meyebovsky et al 2021	1	8	1	2021	2	101	363	464	464	30	4	9	Argentina	3	1		1	1		RMET	3	3	3	3	1	3	3	2	1	7		0	36	1	1		23.74	4.43	25.45	4.11	68	0.21	0.21	2
1	5980	371	497	597	Lee et al 2021	1	8	1	2021	2	339	563	902	902	77	4	1		3	1		1	1	1	RMET 10 items	3	3	3	3	1	3	3	2	1	7		0	10	1	1		6.39	1.83	6.6	1.94	65	0.06	0.06	1
1	6017	384	502	602	Kynast et al 2021	1	8	1	2021	2	469	497	966	966	51	4	2	Germany	3	1		1	1		RMET	3	3	3	3	1	3	3	2	1	7		0	36	1	1		23.4	3.6	24.1	3.7	66	0.1	0.1	1
1	6034	391	506	606	Peters 2021	1	8	1	2021	1	50	100	150	150	62	4	2	Germany	3	1		1	1		RMET	3	3	3	3	1	3	3	2	1	7		0	36	1	1							0.1	0.1	1
1	6036	392	507	607	Rosso & Riolfo 2021	1	8	1	2021	2	42	112	154	154	42	4	2	Italy	3	1		1	1		RMET	3	3	3	3	1	3	3	2	1	7		0	36	1	1		22.67	3.67	23.82	4.03	65	0.15	0.15	1
1	6072	402	630	736	Black & Barnes 2020	1	8	1	2020	2	122	103	225	225	34	4	1		3	1		1	1		RMET	3	3	3	3	1	3	3	2	1	7		0	36	1	1		27.02	5.16	26.86	4.16	75	-0.02	-0.02	1
1	6078	404	509	610	Yu & Kilduff 2020	1	8	1	2020	2	91	48	139	139	31	4	6	China	3	1		1	1	2	RMET 10 items	3	3	3	3	1	3	3	2	1	7		0	10	1	1						60	0.15	0.15	1
1	6083	406	512	613	Castano et al. 2020	1	8	1	2020	2	182	311	493	493	35	4	1		3	1		1	1		RMET	3	3	3	3	1	3	3	2	1	7		0	36	1	1						73	0.17	0.17	1
1	6103	412	515	616	Dodell-Feder et al 2020	1	8	1	2020	1	3401	5732	9133	9133	30	4	4		3	1		1	1	1	RMET	3	3	3	3	1	3	3	2	1	7		0	36	1	1						74	0.13	0.13	1
1	6140	427	521	622	Black 2019	1	8	1	2019	2	263	328	591	591	31	4	1		3	1		1	1	1	RMET	3	3	3	3	1	3	3	2	1	7		0	36	1	1		25.48	6.08	26.87	4.5	73	0.13	0.13	1
1	6144	429	522	623	Lai et al 2019	1	8	1	2019	1	33	29	62	62	28	4			3	1		1	1		RMET	3	3	3	3	1	3	3	2	1	7		0	36	1	1		27.27	3.69	28.79	2.38	78	0.24	0.24	1
1	6151	433	524	625	Pearce et al. 2019	1	8	1	2019	2	328	422	750	750	40	4	5	UK	3	1		1	1		RMET	3	3	3	3	1	3	3	2	1	7		0	36	1	1		26.99	3.87	27.76	3.65	76	0.1	0.1	1
1	6155	434	1145	1146	Kidd & Castano 2019	1	8	1	2019	1	40	57	97	97	56	4	1		3	1		1	1	1	RMET	3	3	3	3	1	3	3	2	1	7		0	36	1	1		22.45	6.39	24.32	5.07	65	0.16	0.16	1
1	6174	442	529	632	Schimmenti et al. 2019	1	8	1	2019	1	363	436	799	799	36	4	2	Italy	3	1		1	1		RMET	3	3	3	3	1	3	3	2	1	7		0	36	1	1		22.72	4.73	23.43	4.3	64	0.08	0.08	1
1	6195	444	530	633	Tabullo et al. 2018	1	8	1	2018	1	71	137	208	208	28	4	9	Argentina	3	1		1	1		RMET	3	3	3	3	1	3	3	2	1	7		0	36	1	1		74.22	16.18	76.86	14.12	76	0.09	0.09	1
1	6196	445	531	634	Walzak & Thornton 2018	1	8	1	2018	2	27	59	86	86	72	4	8	Canada	3	1		1	1	1	RMET	3	3	3	3	1	3	3	2	1	7		0	36	1	1							0.12	0.12	1
1	6218	453	537	640	Warrier et al. 2018	1	8	1	2018	1	44088	45465	89553	89553	37	4	4		3	1		1	1	1	RMET	3	3	3	3	1	3	3	2	1	7		0	36	1	1		27.08	3.75	27.85	3.55	76	0.1	0.1	1
1	6260	464	539	642	Kidd & Castano 2017	1	8	1	2017	1	348	895	1243	1243	44	4	1		3	1		1	1	1	RMET	3	3	3	3	1	3	3	2	1	7		0	36	1	1		25.96	3.68	26.5	3.86	73	0.07	0.07	1
1	6295	470	544	647	Quednow et al 2017	1	8	1	2017	1	47	21	68	68	30	4	2	Switzerland	3	1		1	1		RMET	3	3	3	3	1	3	3	2	1	7		0	36	1	1		24.66	4.72	25.71	3.23	70	0.12	0.12	1
1	6318	474	557	660	Dordevic et al 2017	1	8	1	2017	2	91	107	198	198	32	4	2	Serbia	3	1		1	1		RMET 18 items	3	3	3	3	1	3	3	2	1	7		0	18	1	1						70	0.2	0.2	1
1	6326	475	1152	1151	Ma-Kellams et al 2016	1	8	1	2016	2	305	144	449	449	47	4	1		3	1		1	1	1	RMET	3	3	3	3	1	3	3	2	1	7		0	36	1	1						71	0.16	0.16	2
1	6341	477	549	652	Schneider et al 2016	1	8	1	2016	2	46	19	65	65	30	4	1		3	1		1	1	1	RMET	3	3	3	3	1	3	3	2	1	7		0	36	1	1		27.2	4.11	28.4	3.06	77	0.17	0.17	1
1	6359	482	551	654	Rosen et al 2016	1	8	1	2016	1	75	122	197	197	46	4	2	Germany	3	1		1	1		RMET	3	3	3	3	1	3	3	2	1	7		0	36	1	1		23.2	4.4	23.45	4.59	65	0.03	0.03	1
1	6377	485	553	656	Jankowiak-Siuda et al 2016	1	8	1	2016	2	164	161	325	325		4	2	Poland	3	1		1	1		RMET	3	3	3	3	1	3	3	2	1	7		0	36	1	1		23.87	4.98	26.11	3.69	69	0.26	0.27	1
1	6401	491	1040	1097	Olderbak et al 2015	4	90	1	2015	2	241	243	484	484	33	4	1		3	1		1	1	1	RMET	3	3	3	3	1	3	3	2	1	7		0	36	1	1		26.98	3.89	27.43	3.74	76	0.06	0.06	1
1	6424	499	676	785	Sherman et al 2015	1	8	1	2015	1	63	19	82	82	45	4	1		3	1		1	1		RMET	3	3	3	3	1	3	3	2	1	7		0	36	1	1		25.64	3.6	27.63	3.81	74	0.23	0.23	1
1	6426	500	677	786	Germine et al 2015	1	8	1	2015	2	762	1480	2242	2242	33	4	1		3	1		1	1	1	RMET	3	3	3	3	1	3	3	2	1	7		0	36	1	1						70	0.23	0.23	2
1	6451	506	681	790	Lindeman et al 2015	1	8	1	2015	2	976	1813	2789	2789	28	4	2	Finland	3	1		1	1		RMET 13 items	3	3	3	3	1	3	3	2	1	7		0	13	1	1		8.59	1.9	9.23	1.78	68	0.18	0.18	1
1	6484	510	701	814	Girli 2014	1	8	1	2014	2	108	160	268	268		4	2	Turkey	3	1		1	1		RMET short	3	3	3	3	1	3	3	2	1	7		0	28	1	1						77	0.11	0.11	1
1	6498	511	702	815	Dehning et al 2014	1	8	1	2014	2	67	39	106	106		4	2	Germany	3	1		1	1		RMET 6 items	3	3	3	3	1	3	3	2	1	7		0	6	1	1		4.3	1.46	4.3	1.1	72	0	0	1
1	6537	513	704	817	Lai et al 2013	1	8	1	2013	1	30	30	60	60	28	4	5	UK	3	1		1	1		RMET	3	3	3	3	1	3	3	2	1	7		0	36	1	1		27	3.4	28.8	2.3	78	0.3	0.31	1
1	6641	521	718	826	Ragsdale & Foley 2011	1	8	1	2011	2	90	130	220	220	29	4	5	UK	4	1		1	1		RMET	3	3	3	3	1	3	3	2	1	7		0	36	1	1		26.47	3.87	27.3	3.83	75	0.11	0.11	1
1	6713	532	728	835	Voracek & Dressler 2006	1	8	1	2006	1	206	217	423	423	30	4	2	Austria	3	1		1	1		RMET	3	3	3	3	1	3	3	2	1	7		0	36	1	1		22.35	4.52	23.31	4.23	63	0.11	0.11	1
1	6725	535	731	837	Baron-Cohen et al 2001	1	8	1	2001	1	55	67	122	122	46	4	5	UK	3	1		1	1		RMET	3	3	3	3	1	3	3	2	1	7		0	36	1	1		26	4.2	26.4	3.2	73	0.05	0.05	1
1	9009	707	1213	2001	Greenberg et al 2023	5	88	1	2023	1	142694	148923	291617	291617	30	4	4		3	1		1	1		RMET	3	3	3	3	1	3	3	2	1	7		0	36	1	1		26.94	4.05	27.63	3.92	76	0.08	0.08	1
1	57	13	11	12	Kelly et al 2022	1	1	1	2022	2	82	149	231	231	48	4	3	Australia	4	1		1	1		BASS-FEPT	5	60	60	60	0	60				1		0	54	1	1	1						0.19	0.19	1
1	781	128	149	190	Olderbak et al. 2019	1	1	1	2019	2	37095	63162	100257	100257		4	2	France	3	1		1	1		BeEmo upper &lower face	5	60	60	60	0	60	3	2	1	1		0	10	1	1	1						0.08	0.08	1
1	958	159	206	266	Passarelli et al 2018	1	1	1	2018	1	287	507	794	794	36	4	2	Italy	3	1		1	1		new test faces (FERT)	5	60	60	60	0	60	3	2		1		0	36	1	1	1						0.14	0.14
1	8009	691	1185	1180	Baron-Cohen et al 1997 (w/Mortimore)	5	88	1	1997	1	25	25	50	50		4	5	UK	3	1		1	1		early RMET	5	60	60	60	0	60	3	2		7		0	25	1	1		18.8	2.5	21.8	1.8		0.56	0.63	1
0	57		11	11	Kelly et al 2022	1	1	1	2022	2	82	149	231		48	4	3	Australia	4	1		1	1		TASIT short 1	6	6	6	6	1	60		2	5	8		0	10	1	2	1						0.18	0.18	1
1	337	70	88	106	Khosdelazad et al 2020	1	1	1	2020	2	39	45	84	84	31	4	2	Netherlands	3	1		1	1		TASIT 1	6	6	6	6	1	60		2	5	8		0	12	1	2	1						0.26	0.27	1
0	448	84	1074	1119	Fittipaldi et al 2020	1	1	1	2020	1	32	15	47		34	4	9	Argentina	3	1		1	1		TASIT part I	6	6	6	6	1	60		2	5	8		0	10	1	2	1	8.72	0.81	8.53	1.06		-0.1	-0.1	1
1	6850	545	749	859	Lavrencic et al 2016	1	19	1	2016	2	44	71	115	115	68	4	3	Australia	3	1		1	1		TASIT 1	6	6	6	6	1	60		2	5	8		0	28	1	2	1						0.34	0.34	1
1	5680		437	536	Eyal & Epley 2017	1	3	1	2017	2	15	15	30	30	43	4	1		3	1		1	1		DANVA faces	7	7	7	7	1	7	3	2	1	1		0	24	1	1	2	17.48	3.35	18.05	2.25		0.1	0.1	1
1	328		303	386	Mayukha et al 2020	1	1	1	2020	2	214	185	399	399	36	4	1		3	1		1	1		DANVA faces	7	7	7	7	1	7	3	2	1	1		0	24	1	1	2	16.92	4.48	18.53	3.3		0.2	0.2	1
1	5680		436	535	Eyal & Epley 2017	1	3	1	2017	2	82	50	132	132	31	4	1		3	1		1	1		DANVA faces	7	7	7	7	1	7	3	2	1	1		0	24	1	1	2	18.98	2.58	20.02	1.74		0.24	0.24	1
1	73	17	12	13	Pearce et al 2022	1	1	1	2022	2	7159	14895	22054	22054	50	4	4	many countries	3	1		1	1		DANVA faces	7	7	7	7	1	7	3	2	1	1		0	24	1	1	2	17.65	2.96	18.45	2.71		0.14	0.14	1
1	2625	268	921	1006	Byron et al 2007	1	1	1	2007	2	83	26	109	109	39	4	1		3	1		1	1	1	DANVA faces	7	7	7	7	1	7	3	2	5	1		0	24	1	1	2						0.02	0.02	1
1	5026	276	351	439	Schmid Mast & Darioly 2014	1	1	1	2014	2	136	148	284	284	41	4	2	Switzerland	3	1		1	1		DANVA faces	7	7	7	7	1	7	3	2	1	1		0	24	1	1	2						0.01	0.01	2
1	5680	318	434	533	Eyal & Epley 2017	1	3	1	2017	2	107	126	233	233	35	4	1		3	1		1	1		DANVA faces	7	7	7	7	1	7	3	2	1	1		0	24	1	1	2	18.67	3.04	19.09	2.48		0.08	0.08	1
0	328		303	387	Mayukha et al 2020	1	1	1	2020	2	214	185	399		36	4	1		3	1		1	1		DANVA voices	10	10	10	60	1	60	3	2	1	3		0	24	1		1	14.4	4.54	15.79	3.51		0.17	0.17	1
1	5763	334	451	553	Pitterman et al 2004	1	3	1	2004	2	91	152	243	243		4	1		3	1		1	1	1	DANVA postures	13	60	60	60	0	60	3	2	1	4		0	32	1	1	1						0.19	0.19	2
1	7478	621	1211	1225	Sasson et al 2010	1	89	1	2010	1	1989	5331	7320	7320		4	1		3	1		1	1		ER40	14	14	14	14	1	14	3	2	5	1		0	40	1	1	1	82.36	7.53	84.85	6.96	83	0.17	0.17	1
1	7622	675	1219	2008	da Motta et al 2021	1	28	1	2021	2	98	54	152	152	31	4	2	Portugal	3	1		1	1		ER40	14	14	14	14	1	14	3	2	5	1		0	40	1	1	1	32.43	3.3	32.18	3.04		-0.04	-0.04	1
1	7679	677	1220	2009	Moore et al 2019	1	28	1	2019	1	43893	9544	53437	53437	21	4	1		3	1		1	1	1	ER40	14	14	14	14	1	14	3	2	5	1		0	40	1	1	1	-0.02	1.01	0.1	0.92		0.06	0.06	1
1	7834	681	1237	2026	Gur et al 2010	5	88	1	2010	1	222	226	448	448		4	1		3	1		1	1		ER40	14	14	14	14	1	14	3	2	5	1		0	40	1	1	1	33.3	3.1	33.8	3.1		0.08	0.08	1
1	7307	587	1165	1159	Kraus et al 2010	1	25	1	2010	1	64	136	200	200	42	4			3	1		1	1		MSCEIT faces	15	15	15	60	1	60		2		1		0	4	1	1	1						0.24	0.24	1
1	7475		964	1031	Rahman et al 2004	4	89	1	2004	1	60	60	120	120	31	4	5	UK	3	5	gay and lesbian	1	1		Ekman faces	17	17	17	17	1	17	3	2	1	1		0	144	1	1	1	19.76	2.52	19.85	2.58		0.02	0.02	1
1	5054		355	443	Weisenbach et al 2014	1	1	1	2014	2	17	21	38	38	32	4	1		3	1		1	1		faces (Ekman)	17	17	17	17	1	17	3	2	1	1		0	147	1	1	1						0.08	0.08	1
1	8006		1179	1170	Quesque et al 2022	5	88	1	2022	1	31	27	58	58	58	4	2	Spain	3	1		1	1		Ekman faces (Mini-SEA)	17	17	17	17	1	17	3	2	1	1		0	35	1	1	1						0.12	0.12	1
1	8006		1181	1172	Quesque et al 2022	5	88	1	2022	1	53	44	97	97	58	4	5	UK	3	1		1	1		Ekman faces (Mini-SEA)	17	17	17	17	1	17	3	2	1	1		0	35	1	1	1						0.12	0.12	1
1	8006		1180	1171	Quesque et al 2022	5	88	1	2022	1	17	36	53	53	58	4	9	Brazil	3	1		1	1		Ekman faces (Mini-SEA)	17	17	17	17	1	17	3	2	1	1		0	35	1	1	1						0.12	0.12	1
1	5122		363	452	Spikman et al 2013	1	1	1	2013	2	38	46	84	84	40	4	2	Netherlands	3	1		1	1		FEEST (Ekman)	17	17	17	17	1	17	3	2	1	1		0	60	1	1	1	49.5	3.8	50.7	4.4		0.15	0.15	1
1	8006		1178	1169	Quesque et al 2022	5	88	1	2022	1	39	49	88	88	58	4	2	France	3	1		1	1		Ekman faces (Mini-SEA)	17	17	17	17	1	17	3	2	1	1		0	35	1	1	1						0.24	0.24	1
0	337		88	105	Khosdelazad et al 2020	1	1	1	2020	2	39	45	84		31	4	2	Netherlands	3	1		1	1		Ekman 60	17	17	17	17	1	17	3	2	1	1		0	60	1	1	1						0.25	0.26	1
0	1009		210	271	Navarra-Ventura et al 2018	1	1	1	2018	1	20	20	40		29	4	2	Spain	3	1		1	1		Ekman faces POFA	17	17	17	17	1	17	3	2	1	1		0	60	1	1	1	51.35	4	53.55	2.9		0.3	0.31	1
1	8006		1177	1168	Quesque et al 2022	5	88	1	2022	1	21	35	56	56	58	4	9	Chile	3	1		1	1		Ekman faces (Mini-SEA)	17	17	17	17	1	17	3	2	1	1		0	35	1	1	1						0.35	0.36	1
1	448		1074	1118	Fittipaldi et al 2020	1	1	1	2020	1	33	17	50	50	34	4	9	Argentina	3	1		1	1		Ekman faces (Mini-SEA)	17	17	17	17	1	17	3	2	1	1		0	35	1	1	1	26.33	2.63	29.12	3.92		0.41	0.44	1
1	652	110	141	170	Abbruzzese et al 2019	1	1	1	2019	2	16	16	32	32	71	4	2	Italy	3	1		1	1		POFA (Ekman faces)	17	17	17	17	1	17	3	2	1	1		0	110	1	1	1	89.69	7.31	93.81	9.4		0.24	0.24	1
1	798	130	1207	1221	Connolly et al 2019	1	1	1	2019	2	322	700	1022	1022	36	4			3	1		1	1	1	FEEST (Ekman)	17	17	17	17	1	17	3	2	1	1		0	250	1	1	1						0.14	0.14	1
1	922	156	1088	1133	de Souza et al 2018	1	1	1	2018	1	94	109	203	203	50	4	9	Brazil	3	1		1	1		Ekman faces (Mini-SEA)	17	17	17	17	1	17	3	2	1	1		0	35	1	1	1	27	4.5	27	4.4		0	0	1
1	1149	186	242	308	Wright et al 2018	1	1	1	2018	1	184	195	379	379	43	4	1		3	1		1	1		Ekman faces POFA	17	17	17	17	1	17	3	2	1	1		0	35	1	1	1	86.82	11.9	89.41	10.22		0.12	0.12	1
1	1427	212	274	352	Visser-Keizer et al. 2016	1	1	1	2016	2	37	22	59	59	44	4	2	Netherlands	3	1		1	1	1	FEEST (Ekman)	17	17	17	17	1	17	3	2	1	1		0	60	1	1	1	45.7	5.5	50.6	4.5		0.44	0.47	1
1	1988	256	1113	1139	Prado et al. 2014	1	1	1	2014	2	22	29	51	51	29	4	3	Australia	3	1		1	1	2	Ekman faces (POFA)	17	17	17	17	1	17	3	2	1	1		0	36	1	1	1	24.05	4.09	26.17	3.26		0.28	0.29	1
1	5054	279	354	442	Weisenbach et al 2014	1	1	1	2014	2	63	75	138	138	33	4	1		3	1		1	1		faces (Ekman)	17	17	17	17	1	17	3	2	1	1		0	147	1	1	1						0.11	0.11	1
1	5533	298	392	483	Anderson et al 2011	1	1	1	2011	1	58	43	101	101	30	4	5	UK	3	1		1	1		Ekman faces POFA	17	17	17	17	1	17	3	2	1	1		0	76	1	1	1						0.26	0.27	2
1	6832	542	1159	1154	Martin et al 2022	1	19	1	2022	1	48	139	187	187	60	4	3	Australia	3	1		1	1		Mini SEA = Ekman	17	17	17	17	1	17	3	2	1	1		0	35	1	1	1						0.34	0.35	2
1	6879	549	764	879	Quintero et al 2018	1	22	1	2018	2	30	33	63	63	42	4	9	Mexico	3	1		1	1		Ekman faces POFA	17	17	17	17	1	17	3	2	1	1		0	110	1	1	1	77.07	16.01	81.34	15.64		0.13	0.13	1
1	7465	615	997	1060	Morgado et al 1993	4	89	1	1993	2	40	40	80	80		4	1		3	1		1	1		Ekman faces	17	17	17	17	1	17	3	2	1	1		0	60	1	1	1						0.24	0.24	2
1	7565	652	1023	1084	Morand 2001	4	90	1	2001	1	24	17	41	41	32	4	1		2	1		1	1		Ekman faces	17	17	17	17	1	17	3	2	1	1		0	17	1	1	1	12.48	2.34	14.17	1.95		0.37	0.39	1
0	321		84	100	Bertrams & Schlegel 2020	1	1	1	2020	1	117	100	217			4	1		3	1		1	1	1	GERT short	18	18	18	18	1	18	3	2	1	8		0	42	1	2	1						0.09	0.09	1
1	906	153	185	242	Schlegel et al 2019	1	1	1	2019	2	775	552	1327	1327	28	4	2	Belgium		1		1	1		full GERT	18	18	18	18	1	18	3	2	1	8		0	83	1	2	1						0.19	0.19	1
1	1989	257	348	436	Schlegel et al 2014	1	1	1	2014	2	82	213	295	295	37	4	2	Germany	3	1		1	1		full GERT	18	18	18	18	1	18	3	2	1	8		0	83	1	2	1						0.13	0.13	1
1	8010	692	1186	1181	Stosic et al 2023	5	88	1	2023	2	79	49	128	128	34	4	1		3	1		1	1	6	short GERT	18	18	18	18	1	18	3	2	1	8		0	42	1	2	1						0.08	0.08	1
1	5319		379	469	Sucksmith et al 2013	1	1	1	2013		36	261	297	297	41	4	5	UK	3	1		1	1		KDEF faces	19	19	19	60	1	60	3	2		1		0	140		1	1	17.34	1.38	17.71	1.03		0.15	0.15	1
1	5319	287	378	468	Sucksmith et al. 2013	1	1	1	2013		92	92	184	184	34	4	5	UK	3	1		1	1		KDEF faces	19	19	19	60	1	60	3	2		1		0	140		1	1	17.49	1.18	17.8	1.21		0.13	0.13	1
0	8000		1167	1215	Ferrer-Quintero et al 2021	5	88	1	2021	2	56	31	87		42	4	1		3	1		1	1	6	EA Zaki method	26	26	26	60	1	60		2		6		0		1	2	2	0.67	0.09	0.66	0.12		-0.05	-0.05	1
1	328		304	388	Mayukha et al 2020	1	1	1	2020	2	259	238	497	497	37	4	1		3	1		1	1		video ratings of Ts' emotions	28	60	60	60	0	60		2		6		0	14	1	2	2	21.31	9.31	19.1	7.37		0.13	0.13	1
1	5719		442	542	Asla et al 2011	1	3	1	2011	2	40	40	80	80	41	4	2	Spain	3	1		1	1		DANVA child+adult faces+voices	32	32	32	32	1	32	3	3	1	12	1,3	1	88	1	1	1	13.8	4.08	13.85	4.18		0	0	1
1	2543	263	913	1208	Blickle et al 2009	1	1	1	2009	1	106	104	210	210	47	4	2	Germany	3	1		1	1		DANVA faces and voices	32	32	32	32	1	32	3	2	1	12	1,3	1	48	1	1	1						0.06	0.06	1
1	5039	277	352	440	Demenescu et al 2014	1	1	1	2014	2	25	31	56	56	46	4	2	Germany	3	1		1	1		homemade CS aud + early Penn faces	32	32	32	32	1	32	3	2	5	12	3,1	1	144	1		1						0.42	0.45	2
1	5470	294	388	479	Scherer & Scherer 2011	1	1	1	2011	1	2679	900	3579	3579		4	2	Switzerland	3	1		1	1		ERI (Ekman) faces and CS voices	32	32	32	32	1	32	3	2	1	12	1,3	1	60	1		1						0.09	0.09	2
1	5703	324	439	538	Momm et al 2015	1	3	1	2015	1	57	85	142	142	38	4	2	Germany	3	1		1	1		DANVA face and voice tests	32	32	32	32	1	32	3	2	1	12	1,3	1	48	1	1	1						-0.04	-0.04	1
1	5719	326	441	540	Asla et al 2011	1	3	1	2011	2	24	40	64	64	41	4	2	Spain	3	5	hi risk of child abuse (self-report)	1	1		DANVA child+adult faces+voices	32	32	32	32	1	32	3	3	1	12	1,3	1	88	1	1	1	19.54	5.11	15.4	5.7		0.36	0.38	1
1	7562	649	1020	1081	Byron 2007	4	90	1	2007	2			112	112		4	1		3	1		1	1	1	DANVA face, body, postures	32	32	32	32	1	32	3	2		12	1,3,4	1	88	1	1	1						0.15	0.15	1
1	268	56	1070	1116	Fernandez-Sotos et al 2021	1	1	1	2021	2	102	102	204	204	50	4	2	Spain	3	1		1	1		avatar facial expressions	33	33	33	60	1	60		2	5	1		0	52				46.01	4.58	45.78	5.47		-0.02	-0.02	1
1	878	145	184	241	Brand et al 2019	1	1	1	2019	1	129	72	201	201	39	4	2	Switzerland	3	1		1	1		Max Planck avatar faces	33	33	33	60	1	60	3	2	1	1		0		1	1	1	0.92	0.07	0.94	0.04		0.17	0.17	1
1	1024		218	279	Felisberti et al 2018	1	1	1	2018	2	43	22	65	65	33	4	5	UK	2	1		1	1		Jacfee/neuf Cauc only	34	34	34	34	1	60	3	2	1	1		0	48	1	1	1	0.68	0.18	0.68	0.18	68	0	0	1
1	8017	697	1200	1199	Hutchison et al 2018	5	88	1	2018	2	60	60	120	120	29	4	4	USA and Japan	2	1		1	1	6	JACFEE	34	34	34	34	1	60	3	2	5	1		0	56	1	1	1					73	0.09	0.09	2
0	5719		442	543	Asla et al 2011	1	3	1	2011	2	40	40	80		41	4	2	Spain	3	1		1	1		METT/SETT	40	60	60	60	0	60	3	2		1		0		1	1	1	41.72	8.52	38.87	7.94		0.17	0.17	1
0	5719		441	541	Asla et al 2011	1	3	1	2011	2	24	40	64		41	4	2	Spain	3	5	hi risk of child abuse (self-report)	1	1		METT/SETT	40	60	60	60	0	60	3	2		1		0		1	1	1	51.83	7.73	46	9.47		0.32	0.33	1
1	5069		360	448	Hall et al 2014	1	1	1	2014	2	24	18	42	42	29	4	1		2	1		1	1	1	TAPPA (EA Ickes orig scoring method)	43	60	60	60	0	60	3	2	1	6		0	48	6	2	2						0.23	0.23	1
1	5239	285	377	467	Martinez-Sanchez et al 2013	1	1	1	2013	1	264	890	1154	1154	32	4	2	Spain	2	1		1	1		MiniPONS	45	45	45	45	1	45	2	2	1	12	1,3,4,11	1	64	2	2	1	48.43	4.3	50.05	4.14	79	0.19	0.19	1
1	7003	561	794	912	Hodgins & Koestner 1993	1	23	1	1993	2			78	78	31	4	1		3	1		1	1		PONS female audio 40	45	45	45	45	1	45	2	2	1	3		0	40	2		1						-0.13	-0.13	1
1	8002	684	1170	1161	Rosenthal & DePaulo 1979	5	88	1	1979	1			550	550		4	1		3	1		1	1		Brief PONS (over 10 studies)	45	45	45	45	1	45	2	2	1	12	1,4	1	40	2	1	1						0.07	0.07	1
0	337		88	107	Khosdelazad et al 2020	1	1	1	2020	2	39	45	84		31	4	2	Netherlands	3	1		1	1		Emo Recog Test (ERT, Montagne)	50	50	50	60	1	60	3	2	1	1		0	96	1	2	1						0.29	0.3	1
1	5044	278	353	441	Kessels et al 2014	1	1	1	2014	1	85	125	210	210		4	4	several countries	3	1		1	1		morphed faces (Montagne)	50	50	50	60	1	60	3	2	1	1		0	96	1	1	1						0.21	0.21	2
1	7442	611	883	982	Sabatelli et al 1982	1	26	1	1982	1	24	24	48	48		4	1		3	1		1	1		CARAT	51	60	60	60	0	60	3	2		1		0		1	2	2						-0.27	-0.28	1
1	7595		1059	1109	Alfimova et al 2009	4	90	1	2009	2	28	27	55	55	45	4	12	Russia	3	5	relatives of schzophrenia pts	1	1		Izard faces	52	60	60	60	0	60	3	2	1	1		0	9	1	1	1	5.1	1.6	5.4	1.2		0.1	0.1	1
1	7595		1060	1110	Alfimova et al 2009	4	90	1	2009	2	33	66	99	99	32	4	12	Russia	3	1		1	1		Izard faces	52	60	60	60	0	60	3	2	1	1		0	9	1	1	1	5.8	1.2	6.4	1.2		0.24	0.24	1
1	2708		932	1010	Kucharska-Pietura et al 2005	1	1	1	2005	2	24	26	50	50	37	4	2	Poland	3	1		1	1		faces Izard	52	60	60	60	0	60				1		0	36	1	1	1						0.68	0.83	1
1	1566		308	394	Pietschnig, Aigner-Wober etal2016	1	1	1	2016	1	49	89	138	138	66	4	2	Austria	3	1		1	1		VERT-K (Vienna Emo Recog Task, Short)	54	60	60	60	0	60	3	2	1	1		0	36	1	1	1						0	0	1
1	2709		934	1012	Merten 2005	1	1	1	2005	1	367	619	986	986	29	4	9	Venezuela	3	1		1	1		ERT (Merten)	55	55	55	60	1	60	3	2	1	1		0	28	1	1	1						0.02	0.02	1
1	2709		935	1013	Merten 2005	1	1	1	2005	1	928	1382	2310	2310	29	4	9	Chile	3	1		1	1		ERT (Merten)	55	55	55	60	1	60	3	2	1	1		0	28	1	1	1						0.05	0.05	1
1	2709		936	1014	Merten 2005	1	1	1	2005	1	2153	3780	5933	5933	29	4	2	Spain	3	1		1	1		ERT (Merten)	55	55	55	60	1	60	3	2	1	1		0	28	1	1	1						0.07	0.07	1
1	2709		937	1015	Merten 2005	1	1	1	2005	1	1510	2796	4306	4306	29	4	9	Argentina	3	1		1	1		ERT (Merten)	55	55	55	60	1	60	3	2	1	1		0	28	1	1	1						0.08	0.08	1
1	2709		938	1016	Merten 2005	1	1	1	2005	1	2454	3514	5968	5968	29	4	9	Mexico	3	1		1	1		ERT (Merten)	55	55	55	60	1	60	3	2	1	1		0	28	1	1	1						0.08	0.08	1
1	2709		939	1017	Merten 2005	1	1	1	2005	1	203	252	455	455	29	4	2	Switzerland	3	1		1	1		ERT (Merten)	55	55	55	60	1	60	3	2	1	1		0	28	1	1	1						0.09	0.09	1
1	2709		940	1018	Merten 2005	1	1	1	2005	1	407	813	1220	1220	29	4	2	Austria	3	1		1	1		ERT (Merten)	55	55	55	60	1	60	3	2	1	1		0	28	1	1	1						0.1	0.1	1
1	2709		941	1019	Merten 2005	1	1	1	2005	1	479	481	960	960	29	4	9	Peru	3	1		1	1		ERT (Merten)	55	55	55	60	1	60	3	2	1	1		0	28	1	1	1						0.1	0.1	1
1	2709		943	1021	Merten 2005	1	1	1	2005	1	3538	4732	8270	8270	29	4	2	Germany	3	1		1	1		ERT (Merten)	55	55	55	60	1	60	3	2	1	1		0	28	1	1	1						0.13	0.13	1
1	2709		942	1020	Merten 2005	1	1	1	2005	1	533	869	1402	1402	29	4	9	Colombia	3	1		1	1		ERT (Merten)	55	55	55	60	1	60	3	2	1	1		0	28	1	1	1						0.13	0.13	1
1	2709		944	1022	Merten 2005	1	1	1	2005	1	470	1058	1528	1528	29	4	1		3	1		1	1		ERT (Merten)	55	55	55	60	1	60	3	2	1	1		0	28	1	1	1						0.15	0.15	1
1	2709		945	1023	Merten 2005	1	1	1	2005	1	114	104	218	218	29	4	9	Bolivia	3	1		1	1		ERT (Merten)	55	55	55	60	1	60	3	2	1	1		0	28	1	1	1						0.19	0.19	1
1	2709	271	933	1011	Merten 2005	1	1	1	2005	1	151	120	271	271	29	4	9	Ecuador	3	1		1	1		ERT (Merten)	55	55	55	60	1	60	3	2	1	1		0	28	1	1	1						-0.01	-0.01	1
1	569	98	127	153	Lopez-Morales et al 2020	1	1	2	2020	1	68	79	147	147			9	Argentina	1	1		1	1		POFA (Ekman faces)	17	17	17	17	1	17	3	2	1	1		0	110	1	1	1	65.05	8.79	67.13	7.07	66	0.13	0.13	1
1	1818	250	424	520	Allott et al 2015	1	1	2	2015	2	15	15	30	30		1	2	Austria	1	1		1	1		vocal clips	1	60	60	60	0	60		2		3		0	60	1		1	0.79	0.07	0.76	0.06	78	-0.24	-0.24	1
1	6272		565	667	Hayward & Homer 2017	1	8	2	2017	2	16	21	37	37	12	1	1		1	1		1	1	1	RMET short	3	3	3	3	1	3	3	2	1	7		0	28	1	1		19.25	2.79	20.9	2.32	72	0.3	0.31	1
1	1028	168	229	291	Misailidi et al 2018	1	1	2	2018	2	109	109	218	218	9	1	2	Greece	1	1		1	1		RMET	3	3	3	3	1	3	3	2	1	7		0	36	1	1		17.43	3.23	17.69	2.64	49	0.04	0.04	1
1	6132	423	592	696	Buchweitz et al 2019	1	8	2	2019	1	24	16	40	40	11	1	9	Brazil	1	1		1	1		RMET	3	3	3	3	1	3	3	2	1	7		0	36	1	1		0.68	0.13	0.63	0.13	66	-0.19	-0.19	1
1	6172	440	873	975	Mouw et al 2019	1	8	2	2019	2	103	103	206	206	11	1	2	Netherlands	1	1		1	1		RMET	3	3	3	3	1	3	3	2	1	7		0	28	1	1		18.14	3.01	18.64	2.92	66	0.08	0.08	1
1	6272	467	564	666	Hayward & Homer 2017	1	8	2	2017	2	18	18	36	36	10	1	1		1	1		1	1	1	RMET short	3	3	3	3	1	3	3	2	1	7		0	28	1	1		19	2.4	20.39	3.4	70	0.24	0.24	1
1	6428	502	697	811	Baribeau et al 2015	1	8	2	2015	2	19	15	34	34	12	1	8	Canada	1	1		1	1		RMET short	3	3	3	3	1	3	3	2	1	7		0	28	1	1		18.2	2.9	21	2.7	70	0.45	0.48	1
0	5683	319	470	571	Willard et al 2017	1	3	2	2017	2	18	18	36		12	1	1		1	1		1	1	6	DANVA faces	7	7	7	7	1	7	3	2	1	1		0	24	1	1	1	0.02	0.84	0.09	1.11		0.04	0.04	1
1	5683		470	570	Willard et al 2017	1	3	2	2017	2	20	21	41	41	12	1	1		1	1		1	1	6	DANVA child faces	8	8	60	60	1	60	3	1	5	1		0	24	1	1	1	0.28	0.82	0.58	0.9		0.17	0.17	1
1	1269	201	403	495	Wagner et al 2017	1	1	2	2017	2	27	26	53	53	12	1	1		1	5	at risk for psychosis due to genetics	1	1	1	ER40 (Penn)	14	14	14	14	1	14	3	2	5	1		0	40	1	1	1	29.2	8.4	33.2	6.8		0.26	0.27	1
0	1818		424	519	Allott et al 2015	1	1	2	2015	2	15	15	30			1	2	Austria	1	1		1	1		Ekman faces POFA	17	17	17	17	1	17	3	2	1	1		0	21	1	1	1	0.82	0.09	0.79	0.1		-0.15	-0.15	1
1	930	157	365	454	Rappaport et al 2018	1	1	2	2018	1	271	315	586	586	11	1	1		1	1		1	1	1	Ekman morphed POFA	17	17	17	17	1	17	3	2	1	1		0	360	1	1	1	0.07	0.11	0.09	0.11		0.09	0.09	1
1	254	52	74	87	Colasante et al 2021	1	1	2	2021	1	75	75	150	150	8	1	8	Canada	1	1		1	1	1	nimStim	22	60	60	60	0	60	2	2	1	1		0	40	1	1	1	0.69	0.15	0.68	0.13		-0.04	-0.04	1
0	5683		470	569	Willard et al 2017	1	3	2	2017	2	19	21	40		12	1	1		1	1		1	1	6	FERI-avatars	33	33	33	60	1	60		2		1		0	48	1	1	1	30.11	5	28.67	5.64		-0.14	-0.14	1
1	737		171	222	McKown et al 2019	1	1	2	2019	1	431	441	872	872	8	1	1		1	1		1	1	1	child faces FACSGEN avatars	33	33	33	60	1	60	3	1	5	1		0	40	1	1	1	0.22	0.63	0.38	0.62		0.13	0.13	1
1	737		172	223	McKown et al 2019	1	1	2	2019	1	180	173	353	353	9	1	1		1	1		1	1	1	child faces FACSGEN avatars	33	33	33	60	1	60	3	1	5	1		0	40	1	1	1	0.2	0.6	0.4	0.51		0.18	0.18	1
1	737		170	221	McKown et al 2019	1	1	2	2019	1	35	35	70	70	9	1	1		1	1		1	1	1	child faces FACSGEN avatars	33	33	33	60	1	60	3	1	5	1		0	40	1	1	1	0.15	0.8	0.43	0.7		0.19	0.19	1
1	737	124	169	220	McKown et al 2019	1	1	2	2019	1	189	179	368	368	8	1	1		1	1		1	1	1	child faces FACSGEN avatars	33	33	33	60	1	60	3	1	5	1		0	40	1	1	1	0.08	0.78	0.34	0.7		0.18	0.18	1
1	1577		407	499	Burkhouse et al 2016	1	1	2	2016	2	58	64	122	122	11	1	1		1	1		1	1	1	JACFEE morphed (don't know ethnicity)	34	34	34	34	1	60	3	2		1		0	264	1	1	1	0.66	0.14	0.7	0.13		0.14	0.14	1
1	805	132	173	224	Lazaro et al 2019	1	1	2	2019	2	594	595	1189	1189	10	1	2	Spain	1	1		1	1		FEEL test (=JACFEE)	34	34	34	34	1	60	3	2	5	1		0	42	1	1	1	5.23	1.66	5.45	1.54		0.07	0.07	1
1	1577	232	406	498	Burkhouse et al 2016	1	1	2	2016	2	64	61	125	125	11	1	1		1	5	children of depressed mothers	1	1	1	JACFEE morphed (don't know ethnicity)	34	34	34	34	1	60	3	2		1		0	264	1	1	1	0.67	0.13	0.68	0.14		0.04	0.04	1
1	223	42	76	90	Amorim et al 2021	1	1	2	2021	2	23	30	53	53	15	2	2	Portugal	1	1		1	1		homemade vocal nv	1	60	60	60	0	60	3	3		3		0	160	1		2	64.32	6.99	63.83	5.76	64	-0.04	-0.04	1
1	6118		572	676	Turan et al 2019	1	8	2	2019	1	31	33	64	64	15	2	2	Turkey	1	1		1	1		RMET short	3	3	3	3	1	3	3	2	1	7		0	28	1	1		22.61	1.54	22.36	1.39	80	0.08	0.08	1
1	248	51	59	70	Ünal-Aydın et al 2021	1	1	2	2021	2	437	423	860	860	16	2	2	Turkey	1	1		1	1		RMET short	3	3	3	3	1	3	3	2	1	7		0	28	1	1		20.09	3.51	21	3.25	73	0.13	0.13	1
1	6007	381	620	726	Pluck et al 2021	1	8	2	2021	1	74	35	109	109	15	2	9	Ecuador	1	1		1	1		RMET short	3	3	3	3	1	3	3	2	1	7		0	28	1	1		18.68	3.61	19.26	3.71	68	0.09	0.09	1
1	6061	398	602	706	Penner et al 2020	1	8	2	2020	2	39	95	134	134	15	2	1		1	1		1	1	6	RMET short	3	3	3	3	1	3	3	2	1	7		0	28	1	1		20.49	2.34	21.18	2.55	74	0.14	0.14	1
1	6082	405	586	690	Meinhardt-Injac et al 2020 (different)	1	8	2	2020	2	45	75	120	120	16	2	2	Germany	1	1		1	1		RMET	3	3	3	3	1	3	3	2	1	7		0	36	1	1		0.66	0.11	0.7	0.07	68	0.22	0.22	1
1	6118	419	571	674	Turan et al 2019	1	8	2	2019	1	15	17	32	32	15	2	2	Turkey	1	5	typical but obese	1	1		RMET short	3	3	3	3	1	3	3	2	1	7		0	28	1	1		19.27	2.05	20.94	2.04	72	0.38	0.4	1
1	6343	478	560	662	Laghi et al 2016 (Meas Couns Dev)	1	8	2	2016	1	409	192	601	601	16	2	2	Italy	1	1		1	1		RMET short	3	3	3	3	1	3	3	2	1	7		0	28	1	1		20.68	4.68	22.82	4.1	78	0.24	0.24	1
1	6356	480	559	661	Laghi et al 2016 (J Psychol)	1	8	2	2016	1	290	105	395	395	17	2	2	Italy	1	1		1	1		RMET short	3	3	3	3	1	3	3	2	1	7		0	36	1	1		22.02	4.78	25.19	3.84	64	0.34	0.35	1
1	572	99	138	167	Meinhardt-Injac et al 2020	1	1	2	2020	2	58	57	115	115	13	2	2	Germany	1	1		1	1		CAM-F Cambridge videos (Golan)	5	60	60	60	0	60				1		0	50	1	2	1	0.55	0.09	0.6	0.09		0.27	0.28	1
1	7628		1239	2028	Ortuno-Sierra et al 2021	1	28	2	2021	1	29	54	83	83	16	2	2	Spain	1	1		1	1		ER40	14	14	14	14	1	14	3	2	5	1		0	40	1	1	1	0.1	0.85	0.25	0.73		0.09	0.09	1
1	1549	228	584	688	Laurens & Cullen 2016	1	1	2	2016	2	21	24	45	45	13	2	5	UK	1	1		1	1		ER40 (Penn)	14	14	14	14	1	14	3	2	5	1		0	40	1	1	1	32.86	2.43	32.04	2.91		-0.15	-0.15	1
0	6118		572	675	Turan et al 2019	1	8	2	2019	1	31	33	64		15	2	2	Turkey	1	1		1	1		Ekman faces	17	17	17	17	1	17	3	2	1	1		0	20	1	1	1	16.42	1.03	16.7	0.98		0.14	0.14	1
1	533		107	133	Kohls et al 2020	1	1	2	2020	1	231	479	710	710	14	2	4	across Europe	1	1		1	1		Emo Hexagon (Ekman faces)	17	17	17	17	1	17	3	2	1	1		0		1	1	1	76.3	13.21	81.27	13.55		0.19	0.19	1
0	6118		571	673	Turan et al 2019	1	8	2	2019	1	15	17	32		15	2	2	Turkey	1	5	typical but obese	1	1		Ekman faces	17	17	17	17	1	17	3	2	1	1		0	20	1	1	1	15	0.65	15.41	1.37		0.2	0.2	1
1	930		366	455	Rappaport et al 2018	1	1	2	2018	1	245	329	574	574	17	2	1		1	1		1	1	1	Ekman morphed POFA	17	17	17	17	1	17	3	2	1	1		0	360	1	1	1	0.14	0.1	0.18	0.08		0.22	0.22	1
0	937		221	283	Vidal-Ribas et al 2018	1	1	2	2018	1	24	15	39		13	2	1		1	1		1	1	1	child & adult DANVA voices	32	32	32	32	1	32	3	3	5	3		0	48	1		1	0.65	0.12	0.69	0.09		0.2	0.2	1
1	937	158	221	282	Vidal-Ribas et al 2018	1	1	2	2018	1	24	15	39	39	13	2	1		1	1		1	1	1	child & adult DANVA faces	32	32	32	32	1	32	3	3	5	1		0	48	1	1	1	0.81	0.08	0.82	0.08		0.06	0.06	1
1	43	9	1208	1222	Ludyga et al 2022	1	1	2	2022	1	41	65	106	106	13	2	2	Switzerland	1	1		1	1		Max Planck avatar faces	33	33	33	60	1	60	3	2	1	1		0		1	1	1	0.88	0.07	0.89	0.06		0.08	0.08	1
1	343		781	900	Cordaro et al 2020	1	1	2	2020	1	23	21	44	44	24	3	6	Korea	2	1		1	1	2	Facial-Bodily photos	1	60	60	60	0	60	3	2	5	1		0	144	1	1	1	0.64	0.12	0.58	0.17	61	-0.21	-0.21	1
1	343		782	901	Cordaro et al 2020	1	1	2	2020	1	21	30	51	51	24	3	2	Poland	2	1		1	1		Facial-Bodily photos	1	60	60	60	0	60	3	2	5	1		0	144	1	1	1	0.75	0.1	0.75	0.12	75	0	0	1
1	343		780	899	Cordaro et al 2020	1	1	2	2020	1	21	24	45	45	24	3	6	Japan	2	1		1	1	2	Facial-Bodily photos	1	60	60	60	0	60	3	2	5	1		0	144	1	1	1	0.58	0.14	0.6	0.1	59	0.08	0.08	1
1	343		783	902	Cordaro et al 2020	1	1	2	2020	1	23	20	43	43	24	3	1		2	1		1	1		Facial-Bodily photos	1	60	60	60	0	60	3	2	5	1		0	144	1	1	1	0.79	0.14	0.82	0.13	80	0.1	0.1	1
1	343		779	898	Cordaro et al 2020	1	1	2	2020	1	16	23	39	39	24	3	2	Germany	2	1		1	1		Facial-Bodily photos	1	60	60	60	0	60	3	2	5	1		0	144	1	1	1	0.78	0.19	0.82	0.09	80	0.14	0.14	1
0	799		180	236	Darke et al 2019	1	1	2	2019	2	18	63	81		20	3	3	Australia	2	1		1	1		morphed faces	1	60	60	60	0	60	3	2	1	1		0	50	1	1	1	24.89	4.46	27	3.2	88	0.26	0.27	1
0	495		136	164	Yoshie & Sauter 2020	1	1	2	2020	2	15	15	30		21	3	6	Japan	2	1		1	1	2	Japanese vocal stim	1	60	60	60	0	60	3	2	3	3		0	144	1		1	86.34	11.64	85.69	13.07	86	-0.03	-0.03	1
1	223		77	91	Amorim et al 2021	1	1	2	2021	2	24	24	48	48	22	3	2	Portugal	4	1		1	1		homemade vocal nv	1	60	60	60	0	60	3	3		3		0	160	1		2	63.49	7.55	69.79	5	67	0.45	0.48	1
1	6224		661	770	Baksh et al 2018	1	8	2	2018	1	15	15	30	30	26	3	5	Scotland	3	1		1	1		ESCoT animations	1	60	60	60	0	60				6		0	22	1	2	1	14.07	3.08	14	3.52	64	-0.01	-0.01	1
0	681		145	179	Castro & Isaacowitz 2019	1	1	2	2019	2	18	31	49		20	3	1		2	1		1	1	1	Disgust test homemade	1	60	60	60	0	60	3	2	5	6		0	48	1	2	2	0.14	0.1	0.14	0.14		0	0	1
1	681		145	180	Castro & Isaacowitz 2019	1	1	2	2019	2	18	31	49	49	20	3	1		2	1		1	1	1	Amusemnt test homemade	1	60	60	60	0	60	3	2	5	6		0	48	1	2	2	0.38	0.17	0.39	0.17		0.03	0.03	1
0	681		145	181	Castro & Isaacowitz 2019	1	1	2	2019	2	18	31	49		20	3	1		2	1		1	1	1	Satisfac test homemade	1	60	60	60	0	60	3	2	5	6		0	24	1	2	2	0.19	0.15	0.2	0.11		0.04	0.04	1
0	681		145	182	Castro & Isaacowitz 2019	1	1	2	2019	2	18	31	49		20	3	1		2	1		1	1	1	ESCOT animations	1	60	60	60	0	60	3	2	5	6		0	24	1	2	2	0.05	0.21	0.08	0.23		0.07	0.07	1
0	5925		619	725	Swain et al 2022	1	8	2	2022	1	88	133	221		24	3	1		4	1		1	1	1	faces with masks (=eyes)	1	60	60	60	0	60	3	2		7		0	24	1	1	1	0.58	0.09	0.62	0.09	60	0.22	0.22	1
0	8011		1187	1186	Stosic, Fultz et al 2021	5	88	2	2021	2	50	89	139		22	3	1		2	1		1	1	1	homemade pantomime	1	60	60	60	0	60	3	2	1	10		0		1	2	1	81.61	10.47	84.82	8.01	83	0.17	0.17	1
1	125	26	52	63	Morningstar et al 2021-Emo paper	1	1	2	2021	2	74	116	190	190	21	3	8	Canada	2	1		1	1	1	morphed vocal 7 emos	1	60	60	60	0	60	3	2		3		0	280	1		1	0.31	0.46	0.32	0.47	32	0.01	0.01	1
1	229	45	75	89	Hampson et al 2021	1	1	2	2021	2	35	36	71	71	22	3	8	Canada	3	1		1	1		homemade infants	1	60	60	60	0	60		1		1		0	74	1	1	2	0.77	0.08	0.81	0.08	79	0.24	0.24	1
1	343	72	778	897	Cordaro et al 2020	1	1	2	2020	1	20	32	52	52	24	3	6	China	2	1		1	1	2	Facial-Bodily photos	1	60	60	60	0	60	3	2	5	1		0	144	1	1	1	0.73	0.14	0.75	0.11	74	0.08	0.08	1
1	495	87	136	163	Yoshie & Sauter 2020	1	1	2	2020	2	15	15	30	30	21	3	6	Japan	2	1		1	1	2	Dutch vocal stim	1	60	60	60	0	60	3	2	1	3		0	144	1		1	50.6	15.55	54.72	17.91	53	0.12	0.12	1
1	575	100	142	171	Ross & Flack 2020	1	1	2	2020	1	25	68	93	93	20	3	5	UK	2	1		1	1		Bodily Expressive Action	1	60	60	60	0	60	3	2		4		0	80	1	1	1	85.02	13.71	82.38	16.58	84	-0.09	-0.09	1
1	799	131	180	235	Darke et al 2019	1	1	2	2019	2	18	64	82	82	20	3	3	Australia	2	1		1	1		static faces	1	60	60	60	0	60	3	2	1	1		0	50	1	1	1	24.56	3.91	25.98	4.13	86	0.18	0.18	1
1	816	134	182	239	Shukla et al 2019	1	1	2	2019	2	27	29	56	56	22	3	11	India	3	1		1	1	5	audio (homemade)	1	60	60	60	0	60	3	2	6	3		0	24	1		1	85.34	9.63	90.23	6.52	88	0.29	0.3	1
1	837	138	1085	1128	Khouja et al 2019	1	1	2	2019	2	48	48	96	96	23	3	5	UK	3	1		1	1		faces	1	60	60	60	0	60	1	2		1		0	180	1	1	1	100.35	18.81	103.96	15.61	57	0.1	0.1	1
1	1315	202	298	381	Kaltwasser et al 2017	1	1	2	2017	2	52	61	113	113	25	3	2	Germany	2	1		1	1		faces morphed	1	60	60	60	0	60				1		0	36	1	1	1	0.71	0.08	0.73	0.06	72	0.14	0.14	1
1	1417	211	297	380	Lyusin et al 2016	1	1	2	2016	1	221	463	684	684	22	3	12	Russia	3	1		1	1		videos homemade	1	60	60	60	0	60	3	2		6		0	7	1	2	2	1.19	0.25	1.16	0.23		0.06	0.06	1
1	1667	238	338	425	Donhauser et al 2015	1	1	2	2015	1	39	33	72	72	24	3	2	Germany	2	1		1	1		eyes (homemade)	1	60	60	60	0	60	3	2		7		0	24	1	1	1	0.78	0.14	0.75	0.13	76	-0.13	-0.13	1
1	5925	353	619	724	Swain et al 2022	1	8	2	2022	1	88	133	221	221	24	3	1		4	1		1	1	1	faces IASLab	1	60	60	60	0	60	3	2		1		0	24	1	1	1	0.75	0.1	0.78	0.09	76	0.15	0.15	1
0	8011	693	1187	1187	Stosic, Fultz et al 2021	5	88	2	2021	2	34	49	83		22	3	1		2	1		1	1	1	homemade Noller task	1	60	60	60	0	60	3	2	1	8		0		1	2	1	-0.06	1.08	0.04	0.95		0.05	0.05	1
1	209		43	51	Grainger et al 2021	1	1	2	2021	2	40	40	80	80	23	3	3	Australia	4	1		1	1		FACES test (Ebner)	2	60	60	60	0	60	3	2		1		0	48	1	1	1	0.914	0.05	0.908	0.06	91	-0.06	-0.06	1
1	72	16	34	40	Parada-Fernandez et al 2022	1	1	2	2022	2	53	149	202	202	26	3	2	Spain	3	1		1	1		FACES test (Ebner)	2	60	60	60	0	60	3	2	5	1		0	24	1	1	1	22.58	1.29	22.89	1.32	92	0.12	0.12	1
1	5620	306	462	558	Murry & Isaacowitz 2018	1	2	2	2018	1	16	16	32	32	20	3	1		2	1		1	1	1	FACES (Ebner 2010)	2	60	60	60	0	60	3	2		1		0	120	1	1	1	0.83	0.05	0.89	0.05	86	0.51	0.56	1
0	209		43	50	Grainger et al 2021	1	1	2	2021	2	40	40	80		23	3	3	Australia	4	1		1	1		RMET	3	3	3	3	1	3	3	2	1	7		0	36	1	1		0.79	0.1	0.74	0.11	76	-0.24	-0.24	1
1	6222		582	686	Zhang et al 2018	1	8	2	2018	1	46	44	90	90	19	3	6	China	3	1		1	1	2	RMET	3	3	3	3	1	3	3	2	1	7		0	36	1	1		68.36	8.06	66.67	8.49	68	-0.1	-0.1	1
0	5925		619	723	Swain et al 2022	1	8	2	2022	1	88	133	221		24	3	1		4	1		1	1	1	RMET	3	3	3	3	1	3	3	2	1	7		0	36	1	1		0.69	0.12	0.67	0.12	68	-0.08	-0.08	1
1	6352		745	854	Bjornsdottir & Rule 2016	1	8	2	2016	2	35	114	149	149		3	8	Canada	2	1		1	1	2	RMET	3	3	3	3	1	3	3	2	1	7		0	36	1	1		0.55	0.17	0.54	0.13	54	-0.03	-0.03	1
1	5671		667	776	Eyal et al 2018	1	3	2	2018	2	22	16	38	38	25	3			2	1		1	1		RMET	3	3	3	3	1	3	3	2	1	7		0	36	1	1		23.59	4.39	23.63	3.58	66	0	0	1
1	6082		587	691	Meinhardt-Injac et al 2020 (different)	1	8	2	2020	2	40	88	128	128	21	3	2	Germany	3	1		1	1		RMET	3	3	3	3	1	3	3	2	1	7		0	36	1	1		0.76	0.06	0.76	0.07	76	0	0	1
0	6224		661	769	Baksh et al 2018	1	8	2	2018	1	15	15	30		26	3	5	Scotland	3	1		1	1		RMET	3	3	3	3	1	3	3	2	1	7		0	36	1	1		27.47	4.31	27.33	4.15	76	0.02	0.02	1
1	6352		746	856	Bjornsdottir & Rule 2016	1	8	2	2016	2	23	73	96	96		3	8	Canada	2	1		1	1	1	RMET	3	3	3	3	1	3	3	2	1	7		0	36	1	1		0.67	0.12	0.68	0.11	68	0.04	0.04	1
1	6170		799	919	Fahlgren et al 2019	1	8	2	2019	2	41	81	122	122	24	3	1		3	1		1	1	6	RMET	3	3	3	3	1	3	3	2	1	7		0	36	1	1		24.37	4.57	24.99	4.13	68	0.07	0.07	1
1	6365		556	659	Ewing et al 2016	1	8	2	2016	1	131	565	696	696	20	3	1		2	1		1	1	1	RMET	3	3	3	3	1	3	3	2	1	7		0	36	1	1		23.56	5.24	24.63	4.43	67	0.11	0.11	1
1	6352		744	852	Bjornsdottir & Rule 2016	1	8	2	2016	2	19	66	85	85		3	8	Canada	2	1		1	1	1	RMET	3	3	3	3	1	3	3	2	1	7		0	36	1	1		0.66	0.15	0.69	0.1	67	0.12	0.12	1
1	417		101	125	Schmitt et al 2020	1	1	2	2020	2	118	105	223	223	19	3	6	China	2	1		1	1		RMET	3	3	3	3	1	3	3	2	1	7		0	36	1	1		0.58	0.14	0.62	0.11	60	0.16	0.16	1
1	5920		694	807	Zhao et al 2022	1	8	2	2022	1	29	86	115	115	18	3	1		2	1		1	1	6	RMET	3	3	3	3	1	3	3	2	1	7		0	36	1	1		25.4	4.7	26.8	4.19	72	0.16	0.16	1
1	688		266	341	Lee et al 2019	1	1	2	2019	2	45	56	101	101	23	3	1		2	1		1	1		RMET	3	3	3	3	1	3	3	2	1	7		0	36	1	1		24.8	5.59	26.52	4.22	69	0.18	0.18	1
1	204		47	55	Balter et al 2021	1	1	2	2021	2	19	29	48	48	71	3	5	UK	3	1		1	1		RMET	3	3	3	3	1	3	3	2	1	7		0	36	1	1		0.67	0.13	0.72	0.11	70	0.21	0.21	1
1	1526		405	497	Zhang et al 2016	1	1	2	2016	2	129	154	283	283	22	3	6	China	2	1		1	1	2	RMET	3	3	3	3	1	3	3	2	1	7		0	36	1	1		22.51	3.24	24.1	3.64	65	0.23	0.23	1
1	5984		637	743	Isaksson et al 2021	1	8	2	2021	1	50	84	134	134	20	3	2	Sweden	3	1		1	1		RMET short	3	3	3	3	1	3	3	2	1	7		0	28	1	1		71.7	14.33	77.61	9.51	74	0.24	0.24	1
1	540		109	135	Ünal-Aydın et al. 2020	1	1	2	2020	2	57	63	120	120	22	3	2	Serbia and Cyprus	2	1		1	1		RMET	3	3	3	3	1	3	3	2	1	7		0	36	1	1		22.11	3.37	24.12	3.05	64	0.3	0.31	1
1	204	38	46	54	Balter et al 2021	1	1	2	2021	2	16	24	40	40	26	3	5	UK	3	1		1	1		RMET	3	3	3	3	1	3	3	2	1	7		0	36	1	1		0.65	0.17	0.7	0.1	68	0.18	0.18	1
1	227	44	64	77	Gamsakhurdashvili et al 2021	1	1	2	2021	2	21	39	60	60	22	3	2	Germany	2	1		1	1		RMET	3	3	3	3	1	3	3	2	1	7		0	36	1	1		25	3.76	27.33	3.25	72	0.31	0.32	1
1	377	76	280	358	Soker-Emiliah et al 2020	1	1	2	2020	2	30	47	77	77	20	3	1		2	1		1	1		RMET	3	3	3	3	1	3	3	2	1	7		0	36	1	1		0.68	0.14	0.7	0.12	69	0.08	0.08	1
1	417	82	100	123	Schmitt et al 2020	1	1	2	2020	2	68	130	198	198	23	3	2	Germany	2	1		1	1		RMET	3	3	3	3	1	3	3	2	1	7		0	36	1	1		0.65	0.13	0.71	0.11	68	0.25	0.26	1
1	447	83	96	116	Pahnke et al 2020	1	1	2	2020	1	33	86	119	119	21	3	2	Germany	3	1		1	1	1	RMET	3	3	3	3	1	3	3	2	1	7		0	36	1	1		0.716	0.09	0.713	0.08	72	-0.02	-0.02	1
1	540	92	108	134	Ünal-Aydın et al. 2020	1	1	2	2020	2	82	113	195	195	21	3	2	Serbia and Cyprus	2	5	social media addicted	1	1		RMET	3	3	3	3	1	3	3	2	1	7		0	36	1	1		21.55	3.64	23.43	3.38	61	0.26	0.27	1
1	549	94	129	155	Alvi et al 2020	1	1	2	2020	1	457	1020	1477	1477	26	3	1		2	1		1	1	1	RMET	3	3	3	3	1	3	3	2	1	7		0	36	1	1		0.69	0.15	0.74	0.12	72	0.18	0.18	1
1	594	102	117	143	Dentakos et al 2019	1	1	2	2019	2	34	102	136	136	20	3	8	Canada	2	1		1	1	1	RMET short	3	3	3	3	1	3	3	2	1	7		0	23	1	1		0.64	0.13	0.65	0.11	64	0.04	0.04	1
1	595	103	222	284	Donaldson et al 2019	1	1	2	2019	1	24	30	54	54	25	3	3	Australia	3	1		1	1		RMET	3	3	3	3	1	3	3	3	1	7		0	36	1	1		25.17	5.04	24.97	4.63	69	-0.02	-0.02	1
1	830	136	179	234	Di Girolamo et al 2019	1	1	2	2019	2	60	222	282	282	26	3	2	Italy		1		1	1		RMET	3	3	3	3	1	3	3	2	1	7		0	36	1	1		23.93	3.22	24.78	3.08	68	0.13	0.13	1
1	893	149	189	246	Giordano et al 2019	1	1	2	2019	2	43	73	116	116	23	3	9	Mexico	2	1		1	1		RMET	3	3	3	3	1	3	3	2	1	7		0	36	1	1		25.3	4.13	25.82	3.58	71	0.07	0.07	1
1	1015	166	212	274	Waller et al 2018	1	1	2	2018	2	110	149	259	259	19	3	1		2	1		1	1	1	RMET	3	3	3	3	1	3	3	2	1	7		0	36	1	1		23.57	5.74	24.95	5.48	67	0.12	0.12	1
1	1121	182	239	305	Lyvers et al 2018	1	1	2	2018	1	71	91	162	162	23	3	3	Australia	3	1		1	1		RMET	3	3	3	3	1	3	3	2	1	7		0	36	1	1		24.03	5.58	25.9	4.74	69	0.18	0.18	1
1	1526	222	404	496	Zhang et al 2016	1	1	2	2016	2	106	158	264	264	22	3	6	China	2	1		1	1	2	RMET	3	3	3	3	1	3	3	2	1	7		0	36	1	1		22.53	3.63	24.34	3.17	65	0.26	0.27	1
1	5291	286	1173	1164	Vonk et al 2013	1	8	2	2013	2	94	295	389	389		3	1		2	1		1	1		RMET	3	3	3	3	1	3	3	2	1	7		0	36	1	1		22.73	5.35	22.95	4.76	63	0.02	0.02	1
1	5896	342	608	712	Lenhart et al 2022	1	8	2	2022	1	49	175	224	224	25	3	2	Germany	3	1		1	1		RMET	3	3	3	3	1	3	3	2	1	7		0	36	1	1		24.84	3.53	25.75	3.65	70	0.12	0.12	1
1	5916	347	610	714	Canal et al 2022	1	8	2	2022	1	15	20	35	35	24	3	2	Italy	3	1		1	1		RMET	3	3	3	3	1	3	3	2	1	7		0	36	1	1		27	2.45	27.1	2.81	75	0.02	0.02	1
1	5920	351	693	806	Zhao et al 2022	1	8	2	2022	1	22	66	88	88	20	3	1		2	1		1	1	6	RMET	3	3	3	3	1	3	3	2	1	7		0	36	1	1		27.3	2.46	27.5	3.82	76	0.03	0.03	1
1	5933	355	741	847	Blose & Schenkel 2022	1	8	2	2022	2	67	77	144	144	21	3	1		2	1		1	1	1	RMET	3	3	3	3	1	3	3	2	1	7		0	36	1	1		24.91	4.1	26.86	4.02	72	0.24	0.24	1
1	5975	368	664	773	Wimmer et al 2021	1	8	2	2021	2	24	122	146	146	20	3	5	UK	2	1		1	1		RMET 18 items	3	3	3	3	1	3	3	2	1	7		0	18	1	1		0.75	0.09	0.73	0.12	74	-0.1	-0.1	1
1	5993	374	669	778	Kallitsounaki et al 2021	1	8	2	2021	2	29	95	124	124	21	3	5	UK	4	1		1	1		RMET	3	3	3	3	1	3	3	2	1	7		0	36	1	1		21.79	6.51	23.8	6	63	0.16	0.16	1
1	5996	375	632	738	Gulbetekin et al 2021	1	8	2	2021	1	30	28	58	58	21	3	2	Turkey	2	1		1	1		RMET	3	3	3	3	1	3	3	2	1	7		0	36	1	1		22.93	2.83	22.89	3.76	61	0	0	1
1	5998	376	763	878	Petrocchi et al 2021	1	8	2	2021	2	68	250	318	318	23	3	2	Italy	2	1		1	1		RMET	3	3	3	3	1	3	3	2	1	7		0	36	1	1		16.79	9.36	22.57	6.25	55	0.35	0.36	1
1	6004	379	631	737	Lizcano-Cortes et al 2021	1	8	2	2021	1	29	40	69	69	22	3	9	Mexico	3	1		1	1		RMET	3	3	3	3	1	3	3	2	1	7		0	36	1	1		25.62	3.49	26.38	3.28	72	0.11	0.11	1
1	6009	382	628	734	Navarro et al 2021	1	8	2	2021	2	60	114	174	174	19	3	1		2	1		1	1		RMET	3	3	3	3	1	3	3	2	1	7		0	36	1	1		27.35	3.02	27.01	3.01	75	-0.06	-0.06	1
1	6012	383	618	722	Camodeca et al 2021	1	8	2	2021	2	65	77	142	142	20	3	1		2	1		1	1	1	RMET	3	3	3	3	1	3	3	2	1	7		0	36	1	1		24.29	4.18	24.55	3.68	68	0.01	0.01	1
1	6025	386	574	678	Grainger et al 2021	1	8	2	2021	2	20	20	40	40	19	3	3	Australia	2	1		1	1		RMET	3	3	3	3	1	3	3	2	1	7		0	36	1	1		72.22	13.79	73.75	11.59	72	0.06	0.06	1
1	6029	388	590	694	Hudson 2021	1	8	2	2021	2	105	290	395	395		3	8	Canada	2	1		1	1		RMET	3	3	3	3	1	3	3	2	1	7		0	36	1	1		65.9	11.06	66.55	12.55	66	0.03	0.03	1
1	6067	400	638	744	Eddy & Hansen 2020	1	8	2	2020	2	16	160	176	176	20	3	5	UK	2	1		1	1		RMET	3	3	3	3	1	3	3	2	1	7		0	36	1	1		0.68	0.1	0.71	0.12	70	0.14	0.14	1
1	6069	401	622	728	Lowicki et al 2020	1	8	2	2020	1	138	175	313	313	23	3	2	Poland	2	1		1	1		RMET	3	3	3	3	1	3	3	2	1	7		0	36	1	1		25.13	3.7	26.17	3.67	71	0.14	0.14	1
1	6074	403	591	695	Hudson et al 2020	1	8	2	2020	2	42	162	204	204		3	8	Canada	2	1		1	1		RMET	3	3	3	3	1	3	3	2	1	7		0	36	1	1		70.37	9.6	71.59	11.06	71	0.06	0.06	1
1	6087	408	600	704	Bellosta-Batalla et al 2020	1	8	2	2020	1	21	69	90	90	24	3	2	Spain	2	1		1	1		RMET	3	3	3	3	1	3	3	2	1	7		0	36	1	1		23.62	2.69	25.28	3.48	68	0.26	0.27	1
1	6105	413	654	761	Kuczynski et al 2020	1	8	2	2020	1	546	904	1450	1450	20	3	1		2	1		1	1		RMET	3	3	3	3	1	3	3	2	1	7		0	36	1	1		0.63	0.16	0.65	0.16	64	0.08	0.08	1
1	6115	416	771	886	Ilzarbe et al 2019	1	8	2	2019	1	18	23	41	41	18	3	2	Spain	1	1		1	1	1	RMET	3	3	3	3	1	3	3	2	1	7		0	36	1	1		26.94	1.26	27.61	0.66	76	0.33	0.34	1
1	6116	417	614	718	Rosi et al 2019	1	8	2	2019	2	18	30	48	48	23	3	2	Italy	3	1		1	1		RMET	3	3	3	3	1	3	3	2	1	7		0	36	1	1		24.89	3.6	24.67	4.04	69	-0.03	-0.03	1
1	6145	430	599	703	Lyvers et al 2019 (different)	1	8	2	2019	1	111	177	288	288	26	3	3	Australia	4	1		1	1		RMET	3	3	3	3	1	3	3	2	1	7		0	36	1	1		23.63	6.79	25.21	6.01	68	0.12	0.12	1
1	6158	435	594	698	Stewart et al 2019	1	8	2	2019	2	28	87	115	115	27	3	5	UK	4	1		1	1		RMET	3	3	3	3	1	3	3	2	1	7		0	36	1	1		27.39	3.7	27.57	3.52	76	0.02	0.02	1
1	6160	436	655	762	Zhao et al 2019	1	8	2	2019		192	381	573	573		3	6	China	2	1		1	1	2	RMET	3	3	3	3	1	3	3	2	1	7		0	36	1	1		19.72	5.8	22.07	4.26	58	0.23	0.23	1
1	6194	443	561	663	Rnic et al 2018	1	8	2	2018	2	15	55	70	70	22	3	8	Canada	3	1		1	1		RMET	3	3	3	3	1	3	3	2	1	7		0	36	1	1		71.36	12.34	71.03	11.26	71	-0.01	-0.01	1
1	6199	446	576	680	Grainger et al 2018	1	8	2	2018	2	30	34	64	64	20	3	3	Australia	2	1		1	1		RMET	3	3	3	3	1	3	3	2	1	7		0	36	1	1		27.27	3.17	27.03	3.91	75	-0.04	-0.04	1
1	6234	458	1149	1150	Chiu & Yeh 2018	1	8	2	2018	1	69	90	159	159	21	3	6	Hong Kong	2	1		1	1	2	RMET	3	3	3	3	1	3	3	2	1	7		0	36	1	1		0.63	0.11	0.64	0.09	64	0.05	0.05	1
1	6237	459	819	943	Zainal et al 2018	1	8	2	2018	2	27	75	102	102	19	3	1		2	1		1	1	1	RMET	3	3	3	3	1	3	3	2	1	7		0	18	1	1		12.76	4.09	13	3.6	72	0.03	0.03	1
1	6238	460	1000	1063	Lemmers-Jansen et al 2018	1	8	2	2018	2	24	23	47	47	21	3	2	Netherlands	3	1		1	1		RMET	3	3	3	3	1	3	3	2	1	7		0	36	1	1		18.54	2.9	20	2.32	54	0.27	0.28	1
1	6253	462	583	687	de Mulder et al 2017	1	8	2	2017	2	30	89	119	119	22	3	2	Netherlands	2	1		1	1		RMET	3	3	3	3	1	3	3	2	1	7		0	36	1	1		27.4	3.09	26.99	3.38	76	-0.06	-0.06	1
1	6263	465	1075	1120	Smith et al 2017	1	8	2	2017	2	62	67	129	129	23	3	1		2	1		1	1	6	RMET	3	3	3	3	1	3	3	2	1	7		0	36	1	1		0.85	0.07	0.85	0.07	85	0	0	1
1	6297	471	566	668	Karthikeyan & Ramachandra 2017	1	8	2	2017	2	28	28	56	56		3	1		2	1		1	1		RMET	3	3	3	3	1	3	3	2	1	7		0	36	1	1		23.11	6.75	24.75	3.72	66	0.16	0.16	1
1	6352	479	743	850	Bjornsdottir & Rule 2016	1	8	2	2016	2	27	102	129	129		3	8	Canada	2	1		1	1	2	RMET	3	3	3	3	1	3	3	2	1	7		0	36	1	1		0.58	0.17	0.55	0.14	56	-0.09	-0.09	1
1	6358	481	662	771	Wang et al 2016	1	8	2	2016	1	106	158	264	264	20	3	6	China	2	1		1	1		RMET	3	3	3	3	1	3	3	2	1	7		0	36	1	1		22.53	3.63	24.34	3.17	65	0.26	0.27	1
1	6388	487	663	772	Ridinger & McBride 2015	1	8	2	2015	1	23	41	64	64	20	3	1		2	1		1	1		RMET	3	3	3	3	1	3	3	2	1	7		0	36	1	1		26.17	3.6	28.41	3.21	76	0.31	0.32	1
1	6392	489	548	651	Vonk et al 2015	1	8	2	2015	2	164	752	916	916	20	3	1		2	1		1	1	1	RMET	3	3	3	3	1	3	3	2	1	7		0	36	1	1		23.26	5.35	24.56	4.33	66	0.13	0.13	1
1	6394	490	747	857	Black & Barnes 2015	1	8	2	2015	2	67	108	175	175	19	3	1		2	1		1	1		RMET	3	3	3	3	1	3	3	2	1	7		0	36	1	1		25.88	4.94	26.89	3.77	73	0.12	0.12	1
1	6412	494	684	794	Bormann et al 2015	1	8	2	2015	1	50	60	110	110		3	2	Austria	2	1		1	1		RMET	3	3	3	3	1	3	3	2	1	7		0	36	1	1		26.72	3.39	26.18	3.87	73	-0.08	-0.08	1
1	8004	686	1172	1163	Osiurak et al 2020	5	88	2	2020	1	45	111	156	156	22	3	2	France	2	1		1	1		RMET	3	3	3	3	1	3	3	2	1	7		0	36	1	1		13.22	4.66	16.04	4.55		0.29	0.3	1
1	1583		368	457	Maat et al 2016	1	1	2	2016	2	59	64	123	123	27	3	2	Netherlands	3	1		1	1		DFAR faces	4	4	60	60	1	60	3	2		1		0	64	1	1	1	73.28	15.76	77.02	14.3		0.12	0.12	1
1	534	91	115	141	Modinos et al 2020	1	1	2	2020	2	27	25	52	52	23	3	4	Across Eur+Australia	3	1		1	1		DFAR	4	4	60	60	1	60	3	2		1		0	64	1	1	1	47.74	5.83	49.68	5.94		0.16	0.16	1
1	572		140	169	Meinhardt-Injac et al 2020	1	1	2	2020	2	46	56	102	102	22	3	2	Germany	2	1		1	1		CAM-F Cambridge videos (Golan)	5	60	60	60	0	60				1		0	50	1	2	1	0.72	0.09	0.73	0.09		0.06	0.06	1
1	56		27	31	Kafetsios & Hess 2022	1	1	2	2022	1	257	265	522	522	22	3	2	Greece	2	1		1	1	1	ACES human faces	5	60	60	60	0	60	3	2	1	1		0	16	1	1	2	0.5	0.14	0.54	0.14		0.14	0.14	1
1	56		28	33	Kafetsios & Hess 2022	1	1	2	2022	1	24	34	58	58	20	3	2	Greece	2	1		1	1	1	ACES human faces	5	60	60	60	0	60	3	2	1	1		0	16	1	1	2	0.52	0.11	0.56	0.14		0.16	0.16	1
1	572		139	168	Meinhardt-Injac et al 2020	1	1	2	2020	2	31	68	99	99	18	3	2	Germany	1	1		1	1		CAM-F Cambridge videos (Golan)	5	60	60	60	0	60				1		0	50	1	2	1	0.66	0.09	0.7	0.09		0.22	0.22	1
0	816		182	238	Shukla et al 2019	1	1	2	2019	2	27	29	56		22	3	11	India	3	1		1	1	5	faces (Cohn-Kanade)	5	60	60	60	0	60	3	2	1	1		0	24	1	1	1	75.62	13.66	87.21	8.18		0.47	0.51	1
0	862		204	263	Huang et al 2019	1	1	2	2019	2	38	58	96		21	3	6	Taiwan	2	1		1	1	2	Taiwan DANVA voices	5	60	60	60	0	60	3	2	3	3		0	48	1		1	0.73	0.23	0.79	0.13		0.17	0.17	1
0	447		96	117	Pahnke et al 2020	1	1	2	2020	1	33	86	119		21	3	2	Germany	3	1		1	1	1	RMET-child eyes	5	60	60	60	0	60	3	1	1	7		0	34	1	1		0.71	0.11	0.74	0.1		0.14	0.14	1
1	56	12	26	29	Kafetsios & Hess 2022	1	1	2	2022	1	47	107	154	154	26	3	2	Germany	4	1		1	1	1	ACES human faces	5	60	60	60	0	60	3	2	1	1		0	48	1	1	2	0.48	0.13	0.54	0.13		0.23	0.23	1
1	174	33	40	46	Cuve et al 2021	1	1	2	2021	1	16	29	45	45	26	3	5	UK	4	1		1	1		Dynamic Emo Rec (Yitzhak)=faces	5	60	60	60	0	60	3	2		1		0		1	2	1	0.8	0.07	0.82	0.07		0.14	0.14	1
1	673	113	211	273	Strnádelová et al 2019	1	1	2	2019	2	71	63	134	134	24	3	2	Slovakia	3	1		1	1	1	Umeå University Database of Facial Exp	5	60	60	60	0	60	3	2	1	1		0	42	1	1	1	29.58	6.33	30.52	6.26		0.07	0.07	1
1	815	133	174	227	Schlegel & Mortillaro 2019	1	1	2	2019	2	68	80	148	148	23	3	2	Switzerland	2	1		1	1		ERI voices (Scherer test)	5	60	60	60	0	60	3	2		3		0		1		1						0.1	0.1	1
1	862	142	204	262	Huang et al 2019	1	1	2	2019	2	38	58	96	96	21	3	6	Taiwan	2	1		1	1	2	Taiwan DANVA faces	5	60	60	60	0	60	3	2	3	1		0	48	1	1	1	0.64	0.2	0.72	0.14		0.23	0.23	1
1	1517	221	476	579	Bhatara et al 2016	1	1	2	2016	2	21	27	48	48	23	3	2	France	2	1		1	1		GEMEP voice excerpts	5	60	60	60	0	60	3	2	1	3		0	24	1		1	0.69	0.46	0.73	0.45		0.09	0.09	1
1	1646	237	326	413	Mualem & Lavidor 2015	1	1	2	2015	2	16	37	53	53	26	3	10	Israel	2	1		1	1		VERT vocal test	5	60	60	60	0	60	3	2		3		0	151	1		1	62.25	7.56	68.44	6.88		0.39	0.41	1
0	8011		1187	1182	Stosic, Fultz et al 2021	5	88	2	2021	2	38	60	98		22	3	1		2	1		1	1	1	DANVA faces	7	7	7	7	1	7	3	2	1	1		0	24	1	1	2	19.89	2.15	19.98	2.09		0.02	0.02	1
0	1240		254	322	Schlegel et al 2017	1	1	2	2017	2	41	60	101		20	3	1		2	1		1	1	1	DANVA faces	7	7	7	7	1	7	3	2	1	1		0	24	1	1	1	0.74	0.14	0.8	0.08		0.26	0.27	1
1	815		175	229	Schlegel & Mortillaro 2019	1	1	2	2019	2	84	103	187	187	22	3	1		2	1		1	1	2	DANVA faces	7	7	7	7	1	7	3	2	1	1		0	24	1	1	1						0.3	0.31	1
1	122		79	95	MacPherson et al 2021	1	1	2	2021	2	36	28	64	64	21	3	1		2	1		1	1	1	DANVA faces	7	7	7	7	1	7	3	2	1	1		0	24	1	1	2	5.06	1.96	3.64	1.77		0.35	0.36	1
1	5658	311	687	798	Sellbom et al 2022	1	3	2	2022	1	124	88	212	212	27	3	1		3	5	typical but skewed to hi psychopathy	1	1	1	DANVA faces	7	7	7	7	1	7	3	2	1	1		0	24	1	1	1	17	5.05	16	5.08		0.1	0.1	1
0	122		79	94	MacPherson et al 2021	1	1	2	2021	2	36	28	64		21	3	1		2	1		1	1	1	DANVA child faces	8	8	60	60	1	60	3	1	5	1		0	24	1	1	1	2.5	1.13	1.71	1.18		0.31	0.32	1
0	8011		1187	1183	Stosic, Fultz et al 2021	5	88	2	2021	2	38	60	98		22	3	1		2	1		1	1	1	DANVA voices	10	10	10	60	1	60	3	2	1	3		0	24	1		1	19.03	2.17	19.25	1.98		0.05	0.05	1
0	815		175	230	Schlegel & Mortillaro 2019	1	1	2	2019	2	84	103	187		22	3	1		2	1		1	1	2	DANVA voices	10	10	10	60	1	60	3	2	1	3		0	24	1		1						0.18	0.18	1
0	5658		687	797	Sellbom et al 2022	1	3	2	2022	1	124	88	212		27	3	1		3	5	typical but skewed to hi psychopathy	1	1	1	DANVA voices	10	10	10	60	1	60	3	2	1	3		0	24	1		2	14	5.56	12	5.67		0.18	0.18	1
1	1240		256	327	Schlegel et al 2017	1	1	2	2017	2	84	82	166	166	19	3	1		2	1		1	1	1	DANVA voices	10	10	10	60	1	60	3	2	1	3		0	24	1		2	0.75	0.08	0.78	0.08		0.19	0.19	1
0	1240	195	254	323	Schlegel et al 2017	1	1	2	2017	2	41	60	101		20	3	1		2	1		1	1	1	DANVA voices	10	10	10	60	1	60	3	2	1	3		0	24	1		1	0.73	0.12	0.75	0.1		0.09	0.09	1
1	5671	315	665	774	Eyal et al 2018	1	3	2	2018	2	19	42	61	61	23	3			2	1		1	1		DANVA postures	13	60	60	60	0	60	3	2	1	4		0	24	1	1	1	16.26	2.23	16.67	2.69		0.08	0.08	1
1	857	140	193	250	Bosnjak Kuharic et al 2019	1	1	2	2019	2	44	36	80	80	22	3	2	Croatia	3	1		1	1		ER40 (Penn)	14	14	14	14	1	14	3	2	5	1		0	40	1	1	1	77.73	12.95	76.39	8.77	77	-0.06	-0.06	1
1	7450	613	998	1061	da Motta et al 2022	1	27	2	2022	2	54	98	152	152	22	3	2	Portugal	3	1		1	1		ER40	14	14	14	14	1	14	3	2	5	1		0	40	1	1	1	32.43	3.3	32.18	3.04	80	-0.04	-0.04	1
1	8011		1187	1184	Stosic, Fultz et al 2021	5	88	2	2021	2	69	113	182	182	22	3	1		2	1		1	1	1	MSCEIT faces	15	15	15	60	1	60		2		1		0	4	1	1	1	100.56	13.91	103.06	12.96		0.09	0.09	1
0	56		27	32	Kefetsios & Hess 2022	1	1	2	2022	1	257	265	522		22	3	2	Greece	2	1		1	1	1	MSCEIT Faces	15	15	15	60	1	60		2		1		0	4	1	1	1	45.26	7.51	46.91	6.46		0.12	0.12	1
0	56		26	30	Kafetsios & Hess 2022	1	1	2	2022	1	44	105	149		26	3	2	Germany	4	1		1	1	1	MSCEIT Faces	15	15	15	60	1	60		2		1		0	4	1	1	1	51.61	13.38	55.61	8.93		0.18	0.18	1
1	755	126	202	260	Alkozei et al 2019	1	1	2	2019	2	27	32	59	59	27	3	1		3	1		1	1	6	MSCEIT Faces	15	15	15	60	1	60		2		1		0	4	1	1	1	107.88	21.3	111.55	24.88		0.08	0.08	1
1	880	146	198	256	Kafetsios & Hess 2019	1	1	2	2019	1	26	82	108	108	26	3	2	Germany	2	1		1	1		MSCEIT Faces	15	15	15	60	1	60		2		1		0	4	1	1	1	50.04	13.81	55.85	8.36		0.25	0.26	1
0	1050	172	235	300	Schlegel et al 2018	1	1	2	2018	2	65	63	128		23	3	2	Switzerland	2	1		1	1		MSCEIT Faces	15	15	15	60	1	60		2		1		0	4	1	1	1	0.49	0.14	0.54	0.12		0.19	0.19	1
1	679	114	152	193	Cary et al 2019	1	1	2	2019	2	16	47	63	63	20	3	1		2	1		1	1	1	CANTAB faces	16	60	60	60	0	60	3	2		1		0	180	1	1	1	66.9	5.41	70.9	5		0.36	0.38	1
0	229		75	88	Hampson et al 2021	1	1	2	2021	2	35	36	71		22	3	8	Canada	3	1		1	1		Ekman	17	17	17	17	1	17	3	2	1	1		0	60	1	1	1	0.83	0.08	0.85	0.08		0.12	0.12	1
0	1240		256	328	Schlegel et al 2017	1	1	2	2017	2	84	82	166		19	3	1		2	1		1	1	1	ERI (Ekman) faces	17	17	17	17	1	17	3	2	1	1		0	30	1	1	1	0.69	0.07	0.71	0.08		0.12	0.12	1
0	815		174	226	Schlegel & Mortillaro 2019	1	1	2	2019	2	68	80	148		23	3	2	Switzerland	2	1		1	1		ERI faces (=Ekman)	17	17	17	17	1	17	3	2	1	1		0	30	1	1	1						0.18	0.18	1
1	273	58	61	74	Kowallik et al 2021	1	1	2	2021	2	17	38	55	55	23	3	2	Germany	2	1		1	1		FEEST (Ekman 144)	17	17	17	17	1	17	3	2	1	1		0	144	1	1	1	0.65	0.07	0.67	0.06		0.15	0.15	1
1	310	64	85	102	Melendez et al 2020	1	1	2	2020	1	29	135	164	164	21	3	2	Spain	2	1		1	1		Ekman 60	17	17	17	17	1	17	3	2	1	1		0	60	1	1	1	8.21	1.09	8.41	1.16		0.09	0.09	1
1	1038	171	223	285	Vizeli et al 2018	1	1	2	2018	1	33	36	69	69	25	3	2	Switzerland	2	1		1	1	1	FER-(Ekman)	17	17	17	17	1	17	3	2	1	1		0	170	1	1	1	0.61	0.14	0.63	0.14		0.07	0.07	1
1	1105	179	250	316	Brislin et al 2018	1	1	2	2018	2	23	43	66	66	20	3	1		2	1		1	1	1	Ekman faces	17	17	17	17	1	17	3	2	1	1		0	360	1	1	1	0.48	0.07	0.54	0.05		0.45	0.48	1
0	1240		256	329	Schlegel et al 2017	1	1	2	2017	2	83	82	165		19	3	1		2	1		1	1	1	GERT short	18	18	18	18	1	18	3	2	1	8		0	42	1	2	1	0.7	0.13	0.73	0.11		0.12	0.12	1
0	681		145	178	Castro & Isaacowitz 2019	1	1	2	2019	2	18	31	49		20	3	1		2	1		1	1	1	GERT short	18	18	18	18	1	18	3	2	1	8		0	42	1	2	1	0.61	0.11	0.64	0.1		0.15	0.15	1
0	815		175	228	Schlegel & Mortillaro 2019	1	1	2	2019	2	84	103	187		22	3	1		2	1		1	1	2	short GERT	18	18	18	18	1	18	3	2	1	8		0	42	1	2	1						0.18	0.18	1
1	1050		235	299	Schlegel et al 2018	1	1	2	2018	2	66	64	130	130	23	3	2	Switzerland	2	1		1	1		GERT full	18	18	18	18	1	18	3	2	1	8		0	83	1	2	1	0.68	0.1	0.72	0.09		0.2	0.2	1
1	688		264	339	Lee et al 2019	1	1	2	2019	2	69	126	195	195	25	3	1		2	1		1	1		GERT short	18	18	18	18	1	18	3	2	1	8		0	42	1	2	1	23.25	5.47	25.61	4.27		0.23	0.23	1
1	1240		254	321	Schlegel et al 2017	1	1	2	2017	2	41	62	103	103	20	3	1		2	1		1	1	1	GERT short	18	18	18	18	1	18	3	2	1	8		0	42	1	2	1	0.63	0.16	0.71	0.13		0.27	0.28	1
0	815		174	225	Schlegel & Mortillaro 2019	1	1	2	2019	2	68	80	148		23	3	2	Switzerland	2	1		1	1		short GERT	18	18	18	18	1	18	3	2	1	8		0	42	1	2	1						0.29	0.3	1
1	5872	339	651	758	Wang, Chen, & Hall 2021	1	6	2	2021	1	41	118	159	159	20	3	1		2	1		1	1	6	GERT short	18	18	18	18	1	18	3	2	1	8		0	42	1	2	1	26.07	4.33	26.14	5.35		0	0	1
1	266		73	86	Poncet et al 2021	1	1	2	2021	2	20	20	40	40	26	3	2	France		1		1	1		Karolinska	19	19	19	60	1	60	3	2		1		0	300	1	1	1	0.88	0.05	0.86	0.07		-0.17	-0.17	1
1	1409		284	364	Calvo et al 2016	1	1	2	2016	1	24	24	48	48		3	2	Spain	2	1		1	1		morphed vids from KDEF	19	19	19	60	1	60	3	2	1	1		0	288	1	1	1	0.71	0.04	0.71	0.06		0	0	1
1	266	55	72	85	Poncet et al 2021	1	1	2	2021	2	20	20	40	40	25	3	2	France		1		1	1		Karolinska	19	19	19	60	1	60	3	2		1		0	300	1	1	1	0.87	0.04	0.86	0.05		-0.12	-0.12	1
1	291	63	126	152	Schild et al 2021	1	1	2	2021	2	15	15	30	30	24	3	2	Germany	3	1		1	1		KDEF (=Karolinska)	19	19	19	60	1	60	3	2		1		0	28	1	1	1	24.6	1.8	25.47	1.68		0.25	0.26	1
1	1241	196	260	335	Statucka & Walder 2017	1	1	2	2017	2	249	543	792	792	21	3	1		2	1		1	1	1	KDEF faces	19	19	19	60	1	60		2		1		0	64	1	1	1	52.43	4.4	53.31	4.11		0.1	0.1	1
1	1409	210	283	363	Calvo et al 2016	1	1	2	2016	1	24	24	48	48		3	2	Spain	2	1		1	1		stills from KDEF	19	19	19	60	1	60	3	2	1	1		0	288	1	1	1	0.68	0.05	0.68	0.06		0.02	0.02	1
1	6764		737	843	Thorstenson et al 2021	1	12	2	2021	1	32	100	132	132	20	3	1		2	1		1	1		ADFES faces still	21	60	60	60	0	60	3	2	1	1		0	48	1	1	1	0.83	0.38	0.89	0.32		0.09	0.09	1
1	130	27	57	68	Farhoumandi et al 2021	1	1	2	2021	1	17	38	55	55	23	3	10	Iran	2	1		1	1	1	ADFES	21	60	60	60	0	60	3	2	1	1		0	168	1	2	1	0.89	0.05	0.92	0.04		0.35	0.36	1
1	629	107	230	292	Israelashvili et al 2019	1	1	2	2019	1	127	270	397	397	19	3	2	Netherlands	2	1		1	1		AERT (=ADFES)	21	60	60	60	0	60	3	2	1	1		0	24	1	2	1	64.4	14.98	68.55	13.11		0.15	0.15	1
1	6764	538	736	842	Thorstenson et al 2021	1	12	2	2021	1	35	84	119	119	20	3	1		2	1		1	1		ADFES faces dynamic	21	60	60	60	0	60	3	2	1	1		0	48	1	2	1	0.8	0.4	0.84	0.37		0.06	0.06	1
1	1532		475	576	Jenkins et al 2016	1	1	2	2016	2	15	25	40	40	21	3	1		3	1		1	1		NimStim	22	60	60	60	0	60	3	2	5	1		0		1	1	1	0.787	0.11	0.791	0.18		0.01	0.01	1
1	1508	219	291	371	Haas et al 2016	1	1	2	2016	1	58	73	131	131	21	3	1		2	1		1	1	1	morphed NimStim faces	22	60	60	60	0	60	3	2	5	1		0	56	1	1	1	0.9	0.05	0.91	0.04		0.11	0.11	1
0	6352		743	849	Bjornsdottir & Rule 2016	1	8	2	2016	2	27	102	129			3	8	Canada	2	1		1	1	2	RMET Asian eyes	24	60	60	60	0	60	3	2	3	7		0	36	1	1		0.55	0.16	0.57	0.14		0.07	0.07	1
0	6352		745	853	Bjornsdottir & Rule 2016	1	8	2	2016	2	35	114	149			3	8	Canada	2	1		1	1	2	RMET Asian eyes	24	60	60	60	0	60	3	2	3	7		0	36	1	1		0.55	0.14	0.57	0.13		0.07	0.07	1
0	417		100	124	Schmitt et al 2020	1	1	2	2020	2	68	130	198		23	3	2	Germany	2	1		1	1		RMET Asian eyes	24	60	60	60	0	60	3	2	3	7		0	36	1	1		0.58	0.12	0.61	0.11		0.14	0.14	1
0	417		101	126	Schmitt et al 2020	1	1	2	2020	2	118	105	223		19	3	6	China	2	1		1	1		RMET Asian eyes	24	60	60	60	0	60	3	2	3	7		0	36	1	1		0.68	0.15	0.73	0.12		0.19	0.19	1
0	6352		744	851	Bjornsdottir & Rule 2016	1	8	2	2016	2	19	66	85			3	8	Canada	2	1		1	1	1	RMET Asian eyes	24	60	60	60	0	60	3	2	3	7		0	36	1	1		0.58	0.16	0.65	0.11		0.21	0.21	1
0	6352		746	855	Bjornsdottir & Rule 2016	1	8	2	2016	2	23	73	96			3	8	Canada	2	1		1	1	1	RMET Asian eyes	24	60	60	60	0	60	3	2	3	7		0	36	1	1		0.59	0.11	0.64	0.1		0.24	0.24	1
1	5935	357	621	727	Ishii & Kanda 2022	1	8	2	2022	2	22	25	47	47	20	3	6	Japan	2	1		1	1	2	RMET Asian eyes	24	60	60	60	0	60	3	2	3	7		0	36	1	1		0.67	0.12	0.7	0.11		0.12	0.12	1
1	1083		323	410	Bossi et al 2018	1	1	2	2018	1	15	15	30	30	25	3	2	Italy	2	1		1	1		Radboud faces	25	60	60	60	0	60	3	2	1	1		0	96	1	1	1	0.89	0.32	0.91	0.28		0.03	0.03	1
1	1083	176	322	409	Bossi et al 2018	1	1	2	2018	1	15	15	30	30	25	3	2	Italy	2	1		1	1		Radboud faces	25	60	60	60	0	60	3	2	1	1		0	96	1	1	1	0.88	0.33	0.93	0.26		0.08	0.08	1
1	1560	230	313	399	Jackson & Arlegui-Prieto 2016	1	1	2	2016	2	22	24	46	46	23	3	5	Scotland	2	1		1	1		Radboud faces morphed male T	25	60	60	60	0	60	1	2		1		0	60	1	1	1	96.01	6.81	95.27	6.69		-0.05	-0.05	1
0	549		129	156	Alvi et al 2020	1	1	2	2020	1	89	301	390		20	3	1		2	1		1	1	1	EA (Zaki method)	26	26	26	60	1	60	3	2		6		0	60	1	2	2	0.73	0.04	0.73	0.05		0	0	1
1	7157	576	875	977	Genzer et al 2022	1	25	2	2022	2	21	25	46	46	24	3	10	Israel	2	1		1	1		EA task Zaki meth	26	26	26	60	1	60	3	2		12	1,2,6	1		1	2	2	0.65	0.09	0.65	0.06		0	0	1
1	7199	581	836	952	Eckland et al 2019	1	25	2	2019	1	34	64	98	98	19	3	1		2	1		1	1	6	EA task zaki method	26	26	26	60	1	60	2	2	5	6		0		1	2	2	0.44	0.29	0.37	0.31		-0.12	-0.12	1
1	7245	585	838	954	Hogenelst et al 2016	1	25	2	2016	1	20	20	40	40	22	3	2	Netherlands	3	1		1	1		EA task zaki method	26	26	26	60	1	60	3	2		6		0		1	2	2	1.17	0.16	1.14	0.24		-0.08	-0.08	1
1	7172	577	821	945	Hodges & Kezer 2021	1	25	2	2021	2	133	190	323	323	20	3	1		2	1		1	1		EA task original Ickes method, standard	27	27	27	60	1	60	1	2	7	6		0		6	2	2	0.09	0.12	0.09	0.13		0	0	1
1	5575		634	740	Atkins et al 2016	1	1	2	2016	1	18	29	47	47	22	3	5	UK	2	1		1	1		ratings of Ts' emotions	28	60	60	60	0	60	2	2	5	6		0		1	2	2	-1.42	0.72	-1.22	0.43		-0.17	-0.17	1
1	5575	301	633	739	Atkins et al 2016	1	1	2	2016	1	23	22	45	45	23	3	5	UK	2	1		1	1		ratings of Ts' emotions	28	60	60	60	0	60	2	2		6		0		1	2	2	-1.21	0.33	-1.25	0.33		0.06	0.06	1
1	7181	579	837	953	Eckland et al 2020	1	25	2	2020	1	54	150	204	204	19	3	1		2	1		1	1	1	ratings of Ts' emotions	28	60	60	60	0	60		2		6		0		1	2	2	1.49	0.24	1.43	0.18		0.14	0.14	1
1	7208	582	835	951	Eckland et al 2018	1	25	2	2018	1	30	64	94	94	19	3	1		2	1		1	1	1	ratings of Ts' emotions	28	60	60	60	0	60	3	2		6		0		1	2	2	0.86	0.29	0.73	0.22		0.24	0.24	1
1	703	120	187	244	De Panfilis et al 2019	1	1	2	2019	2	73	127	200	200	27	3	2	Italy	3	1		1	1		faces various sources	32	32	32	32	1	32	3	2	1	1		0	70	1	1	1	0.74	0.12	0.78	0.11		0.17	0.17	1
1	6761	537	770	885	Yitzhak et al 2022	1	12	2	2022	2	33	72	105	105	23	3	10	Israel	2	1		1	1		ADFES & JeFEE vids	32	32	32	32	1	32	3	2		1		0	112	1	2	1	0.8	0.08	0.82	0.07		0.12	0.12	1
1	1198		401	493	Sutcliffe et al 2017	1	1	2	2017	1	16	18	34	34	19	3	3	NZ	2	1		1	1		Max Planck avatar faces	33	33	33	60	1	60	3	2	1	1		0	60	1	1	1	52.12	3.2	51.5	3.01		-0.1	-0.1	1
1	1755	245	333	420	Lee et al 2015	1	1	2	2015		25	21	46	46	21	3	6	Korea	3	1		1	1	2	JACFEE	34	34	34	34	1	60	3	2	5	1		0	53	1	1	1	88.1	11	87.8	7.4	88	-0.02	-0.02	1
1	1437		331	418	Laukka et al 2016	1	1	2	2016	1	28	34	62	62	23	3	6	China	2	1		1	1	2	VENEC vocal test	41	60	60	60	0	60	3	2	5	3		0	275	1		1	0.42	0.05	0.41	0.06		-0.08	-0.08	1
1	1437		329	416	Laukka et al 2016	1	1	2	2016	1	30	30	60	60	21	3	11	India	2	1		1	1	5	VENEC vocal test	41	60	60	60	0	60	3	2	5	3		0	275	1		1	0.39	0.06	0.39	0.08		0	0	1
0	1517		476	578	Bhatara et al 2016	1	1	2	2016	2	21	27	48		23	3	2	France	2	1		1	1		Vocal bursts VENEC	41	60	60	60	0	60	3	2		3		0	48	1		1	0.7	0.46	0.71	0.45		0.01	0.01	1
0	1517		476	577	Bhatara et al 2016	1	1	2	2016	2	21	27	48		23	3	2	France	2	1		1	1		Vocal test standard content VENEC	41	60	60	60	0	60	3	2		3		0	48	1		1	0.52	0.5	0.57	0.5		0.05	0.05	1
1	1437		332	419	Laukka et al 2016	1	1	2	2016	1	56	23	79	79	19	3	1		2	1		1	1	1	VENEC vocal test	41	60	60	60	0	60	3	2	5	3		0	275	1		1	0.4	0.07	0.43	0.09		0.19	0.19	1
1	1437		330	417	Laukka et al 2016	1	1	2	2016	1	33	27	60	60	22	3	7	Kenya	2	1		1	1	3	VENEC vocal test	41	60	60	60	0	60	3	2	5	3		0	275	1		1	0.34	0.12	0.39	0.08		0.24	0.24	1
1	1437	213	328	415	Laukka et al 2016	1	1	2	2016	1	30	29	59	59	22	3	3	Australia	2	1		1	1	1	VENEC vocal test	41	60	60	60	0	60	3	2	5	3		0	275	1		1	0.38	0.1	0.39	0.08		0.06	0.06	1
1	8012		1188	1188	Stosic, Blanch-Hartigan et al 2021	5	88	2	2021	2	30	45	75	75	25	3	1		2	1		1	1	1	TAPPA (EA Ickes orig scoring method)	43	60	60	60	0	60	3	2	1	6		0	12	6	2	2	0.51	0.15	0.54	0.14		0.11	0.11	1
1	8012	694	1189	1189	Stosic, Blanch-Hartigan et al 2021	5	88	2	2021	2	29	44	73	73	27	3	1		2	1		1	1	1	TAPPA (EA Ickes orig scoring method)	43	60	60	60	0	60	3	2	1	6		0	12	6	2	2	0.46	0.15	0.53	0.13		0.24	0.24	1
0	5620		462	559	Murry & Isaacowitz 2018	1	2	2	2018	1	15	16	31		20	3	1		2	1		1	1	1	MiniPONS	45	45	45	45	1	45	2	2	1	12	1,3,4,11	1	64	2	2	1	0.64	0.07	0.66	0.06	65	0.17	0.17	1
0	8011		1187	1185	Stosic, Fultz et al 2021	5	88	2	2021	2	69	113	182		22	3	1		2	1		1	1	1	full PONS	45	45	45	45	1	45	2	2	1	12	1,4,3,8,etc	1	220	2	2	1	-0.26	1.07	0.16	0.92		0.21	0.21	1
1	988		1092	1136	Honan et al 2018	1	1	2	2018	2	26	27	53	53	24	3	3	Australia	3	1		1	1		Montagne faces	50	50	50	60	1	60	3	2	1	1		0	120	1	1	1	70.15	10.11	72.41	10.74		0.11	0.11	1
1	124	25	83	99	Manierka et al 2021	1	1	2	2021	2	15	41	56	56	21	3	1		2	1		1	1		faces (Montagne)	50	50	50	60	1	60	3	2	1	1		0	96	1	1	1	56.73	7.52	62.76	8.45		0.35	0.36	1
1	988	163	1091	1135	Honan et al 2018	1	1	2	2018	2	29	28	57	57	24	3	3	Australia	3	5	imbibed alcohol in lab	1	1		Montagne faces	50	50	50	60	1	60	3	2	1	1		0	120	1	1	1	63.62	9.93	65.79	10.85		0.1	0.1	1
1	985		208	268	Dewangan & Singh 2018	1	1	2	2018	1	54	46	100	100		4	11	India	3	1		1	1	5	faces homemade	1	60	60	60	0	60	3	2	6	1		0	8	1	1	1	0.8	0.32	0.84	0.29	82	0.07	0.07	1
0	681		144	176	Castro & Isaacowitz 2019	1	1	2	2019	2	25	26	51		69	4	1		3	1		1	1	1	Satisfac test homemade	1	60	60	60	0	60	3	2	5	6		0	24	1	2	2	0.21	0.18	0.14	0.13		-0.23	-0.23	1
0	681		146	187	Castro & Isaacowitz 2019	1	1	2	2019	2	26	23	49		54	4	1		3	1		1	1	1	Tense test homemade	1	60	60	60	0	60	3	2	5	6		0	24	1	2	2	0.06	0.2	-0.02	0.31		-0.15	-0.15	1
0	681		146	184	Castro & Isaacowitz 2019	1	1	2	2019	2	26	22	48		54	4	1		3	1		1	1	1	Disgust test homemade	1	60	60	60	0	60	3	2	5	6		0	48	1	2	2	0.15	0.14	0.11	0.18		-0.12	-0.12	1
0	681		144	177	Castro & Isaacowitz 2019	1	1	2	2019	2	25	26	51		69	4	1		3	1		1	1	1	Tense test homemade	1	60	60	60	0	60	3	2	5	6		0	24	1	2	2	0	0.15	-0.04	0.2		-0.11	-0.11	1
0	681		144	175	Castro & Isaacowitz 2019	1	1	2	2019	2	22	24	46		69	4	1		3	1		1	1	1	Amusemnt test homemade	1	60	60	60	0	60	3	2	5	6		0	48	1	2	2	0.38	0.14	0.37	0.11		-0.04	-0.04	1
0	681		146	185	Castro & Isaacowitz 2019	1	1	2	2019	2	25	22	47		54	4	1		3	1		1	1	1	Amusemnt test homemade	1	60	60	60	0	60	3	2	5	6		0	48	1	2	2	0.39	0.13	0.43	0.17		0.13	0.13	1
1	681		146	186	Castro & Isaacowitz 2019	1	1	2	2019	2	26	23	49	49	54	4	1		3	1		1	1	1	Satisfac test homemade	1	60	60	60	0	60	3	2	5	6		0	24	1	2	2	0.11	0.11	0.21	0.1		0.45	0.48	1
1	197	36	37	43	Hua et al 2021	1	1	2	2021	2	31	47	78	78	64	4	1		3	1		1	1	1	Goodkind movie clips	1	60	60	60	0	60	3	2		6		0	11	1	2	1	9.55	1.12	10.43	0.72	91	0.43	0.46	1
1	277	60	95	115	Cavieres et al 2021	1	1	2	2021	1	86	105	191	191	32	4	9	Chile	3	1		1	1		homemade faces	1	60	60	60	0	60	3	2	1	1		0	80	1	1	1	73.42	9.62	72.52	9.57	73	-0.02	-0.02	1
1	542	93	128	154	Van der Heide et al 2020	1	1	2	2020	1	28	18	46	46		4	2	Netherlands	3	1		1	1		homemade faces	1	60	60	60	0	60	3	2		1		0	60	1	1	1	4.14	2.72	2.33	2.11		0.35	0.36	1
1	681	115	144	174	Castro & Isaacowitz 2019	1	1	2	2019	2	25	26	51	51	69	4	1		3	1		1	1	1	Disgust test homemade	1	60	60	60	0	60	3	2	5	6		0	48	1	2	2	0.15	0.18	0.1	0.17		-0.14	-0.14	1
1	888	147	188	245	Dewaele et al 2019	1	1	2	2019	1	150	151	301	301	39	4	4	USA & UK	3	1		1	1		videos homemade	1	60	60	60	0	60	2	2	1	8		0	6	1	2	1	3.3	1.49	3.43	1.38		0.04	0.04	1
1	894	150	241	307	Hartling et al 2019	1	1	2	2019	2	135	99	234	234	43	4	2	Germany	3	1		1	1	1	silent videos of face	1	60	60	60	0	60	3	2		1		0	24	1	2	1	0.76	0.11	0.81	0.09	78	0.24	0.24	1
1	1052	173	226	288	Shukla et al 2018	1	1	2	2018	2	84	91	175	175	35	4	11	India	3	1		1	1	5	face video task	1	60	60	60	0	60	3	2	1	1		0	24	1	2	1	71.28	14.52	76.19	14.94	74	0.17	0.17	1
1	203	37	49	59	Grundmann et al 2021	1	1	2	2021	1	37	57	94	94	48	4	2	Germany	3	1		1	1		FACES test (Ebner)	2	60	60	60	0	60	3	2		1		0	36	1	1	1	0.67	0.47	0.72	0.45	70	0.05	0.05	1
1	209	40	42	49	Grainger et al 2021	1	1	2	2021	2	40	38	78	78	72	4	3	Australia	3	1		1	1		FACES test (Ebner)	2	60	60	60	0	60	3	2		1		0	48	1	1	1	0.872	0.07	0.867	0.09	87	-0.04	-0.04	1
0	209		42	48	Grainger et al 2021	1	1	2	2021	2	39	38	77		72	4	3	Australia	3	1		1	1		RMET	3	3	3	3	1	3	3	2	1	7		0	36	1	1		0.75	0.1	0.73	0.12	74	-0.07	-0.07	1
1	782		161	210	Oliver et al 2019	1	1	2	2019	2	52	50	102	102	31	4	4	Canada,NY,Maryland	3	1		1	1		RMET	3	3	3	3	1	3	3	2	1	7		0	36	1	1		27.05	3.24	26.95	3.03	75	-0.02	-0.02	1
1	5919		568	670	Palumbo et al 2022	1	8	2	2022	2	25	17	42	42	64	4	2	Italy	3	1		1	1		RMET	3	3	3	3	1	3	3	2	1	7		0	36	1	1		25.75	4.09	25.79	4.19	72	0	0	1
1	771		151	192	Aydin et al 2019	1	1	2	2019	1	20	24	44	44	33	4	2	Cyprus	3	1		1	1		RMET	3	3	3	3	1	3	3	2	1	7		0	36	1	1		21.35	5.11	21.62	5.56	58	0.02	0.02	1
1	104		98	121	King et al 2021	1	1	2	2021	2	117	87	204	204	42	4	5	Ireland	3	1		1	1		RMET	3	3	3	3	1	3	3	2	1	7		0	36	1	1		27.14	4.14	27.33	4.52	75	0.02	0.02	1
1	5917		690	803	Eramudugolla et al 2022	1	8	2	2022	2	645	627	1272	1272	75	4	3	Australia	3	1		1	1	1	RMET	3	3	3	3	1	3	3	2	1	7		0	36	1	1		21.1	4.21	21.26	4.22	58	0.02	0.02	1
1	6025		575	679	Grainger et al 2021	1	8	2	2021	2	20	20	40	40	71	4	3	Australia	3	1		1	1		RMET	3	3	3	3	1	3	3	2	1	7		0	36	1	1		73.33	8.23	74.03	10.75	74	0.04	0.04	1
1	1001		225	287	da Costa et al 2018	1	1	2	2018	2	225	224	449	449	35	4	1		3	1		1	1	1	RMET	3	3	3	3	1	3	3	2	1	7		0	36	1	1		25.44	5.84	26.08	4.98	72	0.06	0.06	1
1	6147		596	700	Belardinelli et al 2019	1	8	2	2019	2	20	20	40	40	47	4	2	Italy	3	1		1	1		RMET	3	3	3	3	1	3	3	2	1	7		0	36	1	1		24.55	3.32	25	3.91	69	0.06	0.06	1
1	6199		577	681	Grainger et al 2018	1	8	2	2018	2	26	41	67	67	72	4	3	Australia	3	1		1	1		RMET	3	3	3	3	1	3	3	2	1	7		0	36	1	1		25.19	4.35	25.66	3.6	71	0.06	0.06	1
1	6149		801	921	Brown et al 2019	1	8	2	2019	1	284	221	505	505	33	4	1		3	1		1	1	1	RMET	3	3	3	3	1	3	3	2	1	7		0	36	1	1		27.61	5.19	28.29	4.65	78	0.07	0.07	1
1	5962		625	731	Ishii & Watanabe 2021	1	8	2	2021	1	317	143	460	460	46	4	6	Japan	3	1		1	1	2	RMET	3	3	3	3	1	3	3	2	1	7		0	36	1	1		25.6	4.83	26.4	4.43	72	0.09	0.09	1
1	7226		992	1056	Bjornsdottir et al 2017	1	25	2	2017	2	73	124	197	197	36	4	1		3	1		1	1	1	RMET	3	3	3	3	1	3	3	2	1	7		0	36	1	1		0.65	0.19	0.68	0.15	66	0.09	0.09	1
1	6141		881	980	Caldu et al 2019	1	8	2	2019	1	15	32	47	47	29	4	2	Spain	3	1		1	1		RMET	3	3	3	3	1	3	3	2	1	7		0	36	1	1		23.27	3.71	24.03	3.5	66	0.11	0.11	1
1	5961		644	750	Clausi et al 2021	1	8	2	2021	2	25	42	67	67	37	4	2	Italy	3	1		1	1		RMET	3	3	3	3	1	3	3	2	1	7		0	36	1	1		25.83	3.1	26.51	3.31	73	0.11	0.11	1
1	36		5	5	Cassidy et al 2022	1	1	2	2022	2	37	33	70	70	38	4	1		3	1		1	1	1	RMET	3	3	3	3	1	3	3	2	1	7		0	36	1	1		0.68	0.16	0.72	0.14	70	0.13	0.13	1
1	6055		606	710	Pagni et al 2020	1	8	2	2020	1	47	35	82	82	42	4	1		3	1		1	1		RMET	3	3	3	3	1	3	3	2	1	7		0	36	1	1		26.98	3.91	27.94	3.59	76	0.13	0.13	1
1	6069		623	729	Lowicki et al 2020	1	8	2	2020	1	88	145	233	233	32	4	2	Poland	3	1		1	1		RMET	3	3	3	3	1	3	3	2	1	7		0	36	1	1		22.74	5.14	24.3	4.35	65	0.16	0.16	1
1	629		231	295	Israelashvili et al 2019	1	1	2	2019	1	103	114	217	217	37	4	1		3	1		1	1		RMET	3	3	3	3	1	3	3	2	1	7		0	36	1	1		68.93	17.42	74.71	15.4	71	0.18	0.18	1
1	7226		993	1057	Bjornsdottir et al 2017	1	25	2	2017	2	92	128	220	220	38	4	1		3	1		1	1	1	RMET	3	3	3	3	1	3	3	2	1	7		0	36	1	1		0.64	0.19	0.7	0.14	67	0.19	0.19	1
1	6173		580	684	Ospina et al 2019	1	8	2	2019	2	21	29	50	50	38	4	1		3	1		1	1	6	RMET	3	3	3	3	1	3	3	2	1	7		0	36	1	1		24.24	5.74	26.41	5.13	70	0.2	0.2	1
1	6147		597	701	Belardinelli et al 2019	1	8	2	2019	2	20	20	40	40	32	4	2	Italy	3	1		1	1		RMET	3	3	3	3	1	3	3	2	1	7		0	36	1	1		24.55	3.03	25.9	3.51	70	0.21	0.21	1
1	6228		570	672	Berenson et al 2018	1	8	2	2018	2	17	43	60	60	32	4	1		3	1		1	1	6	RMET	3	3	3	3	1	3	3	2	1	7		0	36	1	1		26.41	4.29	28.28	3.84	76	0.23	0.23	1
1	6252		818	942	Akgul et al 2017	1	8	2	2017	2	25	23	48	48	40	4	2	Turkey	3	1		1	1		RMET	3	3	3	3	1	3	3	2	1	7		0	36	1	1		20.92	3.65	22.61	3.82	60	0.23	0.23	1
1	36		6	6	Cassidy et al 2022	1	1	2	2022	2	51	31	82	82	38	4	1		3	1		1	1	1	RMET	3	3	3	3	1	3	3	2	1	7		0	36	1	1		0.51	0.23	0.64	0.24	58	0.27	0.28	1
1	279		81	97	Dietze & Knowles 2021	1	1	2	2021	2	239	210	449	449	34	4	1		3	1		1	1	1	RMET	3	3	3	3	1	3	3	2	1	7		0	36	1	1		26.59	5.2	29.07	2.82	77	0.3	0.31	1
1	36	6	4	4	Cassidy et al 2022	1	1	2	2022	2	36	34	70	70	40	4	1		3	1		1	1	1	RMET	3	3	3	3	1	3	3	2	1	7		0	36	1	1		0.69	0.18	0.73	0.16	71	0.12	0.12	1
1	279	61	80	96	Dietze & Knowles 2021	1	1	2	2021	2	137	160	297	297	35	4	1		3	1		1	1	1	RMET	3	3	3	3	1	3	3	2	1	7		0	36	1	1		26.89	5.47	27.42	4.74	75	0.05	0.05	1
1	364	74	232	296	Israelashvili et al 2020	1	1	2	2020	1	100	86	186	186	36	4	1		3	1		1	1		RMET	3	3	3	3	1	3	3	2	1	7		0	36	1	1		65.64	21.68	71.09	18.47	68	0.13	0.13	1
1	478	85	131	158	Evans et al 2020	1	1	2	2020	1	274	556	830	830		4	5	UK	3	1		1	1		RMET	3	3	3	3	1	3	3	2	1	7		0	36	1	1		24.12	5.85	24.99	5.3	68	0.08	0.08	1
1	732	123	157	198	Deveney et al 2019	1	1	2	2019	2	145	228	373	373	40	4	1		3	1		1	1	1	RMET	3	3	3	3	1	3	3	2	1	7		0	36	1	1		76.59	11.62	77.66	11.53	77	0.05	0.05	1
1	859	141	267	342	Etchepare et al 2019	1	1	2	2019	2	57	74	131	131	36	4	2	France	3	1		1	1		RMET	3	3	3	3	1	3	3	2	1	7		0	36	1	1		24.79	3.07	23.93	3.55	68	-0.13	-0.13	1
1	1001	164	224	286	da Costa et al 2018	1	1	2	2018	2	105	147	252	252	37	4	1		3	1		1	1	1	RMET	3	3	3	3	1	3	3	2	1	7		0	36	1	1		24.35	6.17	26.71	4.54	69	0.21	0.21	1
1	5895	341	668	777	Pieslinger et al 2022	1	8	2	2022	1	72	74	146	146	38	4	2	Sweden	3	1		1	1	1	RMET	3	3	3	3	1	3	3	2	1	7		0	36	1	1		0.75	0.12	0.78	0.1	76	0.13	0.13	1
1	5918	349	647	753	Maddaluno et al 2022	1	8	2	2022	2	160	233	393	393	47	4	2	Italy	3	1		1	1		RMET	3	3	3	3	1	3	3	2	1	7		0	36	1	1		23.9	4.38	23.97	5.27	64	0	0	1
1	5934	356	656	763	Bronstein et al 2022	1	8	2	2022	1	127	183	310	310	46	4	1		3	1		1	1	1	RMET	3	3	3	3	1	3	3	2	1	7		0	36	1	1		27.72	4.43	27.72	4.25	77	0	0	1
1	5936	358	598	702	Lord et al 2021	1	8	2	2022	2	117	81	198	198	32	4	1		3	1		1	1	1	RMET	3	3	3	3	1	3	3	2	1	7		0	36	1	1		25.32	5.54	27.51	5.71	73	0.19	0.19	1
1	5943	359	615	719	Raine et al 2022	1	8	2	2022	1	254	229	483	483	37	4	1		3	1		1	1	1	RMET	3	3	3	3	1	3	3	2	1	7		0	36	1	1		22.06	7.59	24.79	6.63	65	0.19	0.19	1
1	5958	362	648	754	Trainin & Yeshurun 2021	1	8	2	2021	1	30	80	110	110	28	4	10	Israel	3	1		1	1		RMET	3	3	3	3	1	3	3	2	1	7		0	36	1	1		26.07	4.06	24.9	3.14	71	-0.16	-0.16	1
1	5962	364	624	730	Ishii & Watanabe 2021	1	8	2	2021	1	525	222	747	747	44	4	6	Japan	3	1		1	1	2	RMET 33 items	3	3	3	3	1	3	3	2	1	7		0	33	1	1		23.5	4.18	24.7	3.67	73	0.15	0.15	1
1	5971	366	635	741	Catalino & Boulton 2021	1	8	2	2021	2	40	109	149	149	48	4	1		3	1		1	1	1	RMET	3	3	3	3	1	3	3	2	1	7		0	36	1	1		0.77	0.09	0.77	0.1	77	0	0	1
1	5974	367	609	713	Varela et al 2021	1	8	2	2021	1	33	16	49	49	34	4	5	UK	3	1		1	1		RMET	3	3	3	3	1	3	3	2	1	7		0	36	1	1		27.15	4.8	28.81	3.73	78	0.19	0.19	1
1	5979	370	642	748	Healy et al 2021	1	8	2	2021		42	100	142	142	30	4	1		3	1		1	1	1	RMET	3	3	3	3	1	3	3	2	1	7		0	36	1	1		24.5	4.52	25.34	3.77	69	0.1	0.1	1
1	6006	380	1143	1145	Kgolo et al 2021	1	8	2	2021	2	17	29	46	46	52	4	3	Australia	3	1		1	1		RMET	3	3	3	3	1	3	3	2	1	7		0	36	1	1		27.06	3.62	27.17	4.83	75	0.02	0.02	1
1	6030	389	616	720	Johnson et al 2021	1	8	2	2021	1	23	182	205	205	38	4	1		3	1		1	1	1	RMET 10 items	3	3	3	3	1	3	3	2	1	7		0	10	1	1		0.8	0.15	0.82	0.13	81	0.07	0.07	1
1	6040	393	657	764	Kopera et al 2020	1	8	2	2020	1	143	29	172	172	40	4	2	Poland	3	1		1	1		RMET	3	3	3	3	1	3	3	2	1	7		0	36	1	1		21.4	4.99	19.1	5.56	56	-0.22	-0.22	1
1	6045	395	612	716	Chander et al 2020	1	8	2	2020	1	113	182	295	295	87	4	3	Australia	3	1		1	1		RMET	3	3	3	3	1	3	3	2	1	7		0	36	1	1		21.97	4.84	21.99	4.81	61	0	0	1
1	6046	396	670	779	Kallitsounaki et al 2020	1	8	2	2020	2	41	47	88	88	37	4	5	UK	3	1		1	1		RMET	3	3	3	3	1	3	3	2	1	7		0	36	1	1		23.44	7.27	27.3	5.24	70	0.3	0.31	1
1	6091	409	617	721	Floyd & Woo 2020	1	8	2	2020	1	549	520	1069	1069	39	4	1		3	1		1	1	1	RMET	3	3	3	3	1	3	3	2	1	7		0	36	1	1		25.52	6.97	26.67	5.91	72	0.09	0.09	1
1	6114	415	607	711	Greenway et al 2019	1	8	2	2019	1	101	212	313	313	39	4	1		3	1		1	1	1	RMET	3	3	3	3	1	3	3	2	1	7		0	36	1	1		0.75	0.12	0.79	0.1	77	0.18	0.18	1
1	6117	418	692	805	Sahbaz & Kurtulmus 2019	1	8	2	2019	2	18	22	40	40	43	4	2	Turkey	3	1		1	1		RMET	3	3	3	3	1	3	3	2	1	7		0	32	1	1		21.83	3.11	19	5.01	63	-0.33	-0.34	1
1	6141	428	880	979	Caldu et al 2019	1	8	2	2019	1	16	34	50	50	30	4	2	Spain	3	5	obese	1	1		RMET	3	3	3	3	1	3	3	2	1	7		0	36	1	1		22.69	4.78	22.5	3.77	63	-0.02	-0.02	1
1	6149	432	800	920	Brown et al 2019	1	8	2	2019	1	55	63	118	118	36	4	1		3	1		1	1	1	RMET	3	3	3	3	1	3	3	2	1	7		0	36	1	1		25.82	4.45	25.79	4.41	72	0	0	1
1	6203	448	585	689	Cherry et al 2018	1	8	2	2018	2	16	71	87	87	47	4	5	UK	3	1		1	1	1	RMET	3	3	3	3	1	3	3	2	1	7		0	36	1	1		26.06	2.89	24.87	4.14	71	-0.17	-0.17	1
1	6224	455	660	767	Baksh et al 2018	1	8	2	2018	1	15	15	30	30	51	4	5	Scotland	3	1		1	1		RMET	3	3	3	3	1	3	3	2	1	7		0	36	1	1		26.73	3.33	27.4	4.87	75	0.08	0.08	1
1	6269	466	573	677	Svedholm-Hakkinen & Lindeman 2017	1	8	2	2017	2	1024	1941	2965	2965	28	4	2	Finland	3	1		1	1		RMET 13 items	3	3	3	3	1	3	3	2	1	7		0	13	1	1		8.59	1.9	9.23	1.78	68	0.17	0.17	1
1	6275	468	659	766	Hamilton et al 2017	1	8	2	2017	2	18	22	40	40	67	4	5	Scotland	3	1		1	1		RMET	3	3	3	3	1	3	3	2	1	7		0	25	1	1		15.44	3.26	17.23	3.32	65	0.26	0.27	1
1	6328	476	563	665	Panero et al 2016	1	8	2	2016	2	366	422	788	788	35	4	1		3	1		1	1		RMET	3	3	3	3	1	3	3	2	1	7		0	36	1	1		25.33	6.83	27.1	4.96	73	0.15	0.15	1
1	6365	484	555	658	Ewing et al 2016	1	8	2	2016	1	225	225	450	450	35	4	1		3	1		1	1	1	RMET	3	3	3	3	1	3	3	2	1	7		0	36	1	1		25.44	5.84	26.08	4.97	72	0.06	0.06	1
1	7226	584	991	1055	Bjornsdottir et al 2017	1	25	2	2017	2	57	93	150	150	38	4	1		3	1		1	1	1	RMET	3	3	3	3	1	3	3	2	1	7		0	36	1	1		0.65	0.2	0.69	0.15	67	0.11	0.11	1
1	1406		279	357	Andric et al 2016	1	1	2	2016	2	23	28	51	51	30	4	2	Serbia	3	1		1	1		DFAR	4	4	60	60	1	60	3	2		1		0	64	1	1	1	78.47	10.04	77.8	9.4		-0.03	-0.03	1
1	38		8	8	Fusar-Poli et al 2022	1	1	2	2022	2	965	1176	2141	2141	31	4	4	all in Europe	3	5	sibs of schizophrenics	1	1		DFAR	4	4	60	60	1	60	3	2		1		0	64	1	1	1	71.38	11.74	73.3	11.82	72	0.08	0.08	1
1	38		9	9	Fusar-Poli et al 2022	1	1	2	2022	2	1016	1033	2049	2049	33	4	4	all in Europe	3	1		1	1		DFAR	4	4	60	60	1	60	3	2		1		0	64	1	1	1	72.41	16.49	75.38	15.08	74	0.1	0.1	1
1	1406		278	356	Andric et al 2016	1	1	2	2016	2	23	32	55	55	29	4	2	Serbia	3	5	siblings of schizophrenics	1	1		DFAR	4	4	60	60	1	60	3	2		1		0	64	1	1	1	75.34	8.91	78.08	7.97		0.16	0.16	1
0	859		267	343	Etchepare et al 2019	1	1	2	2019	2	57	73	130		36	4	2	France	3	1		1	1		Faces -bordeaux (Baron-Cohen)	5	60	60	60	0	60	2	2	1	1		0	20	1	1	1	16.42	1.6	16.11	1.96		-0.09	-0.09	1
1	272		63	76	Maurage et al 2021	1	1	2	2021	1	32	33	65	65	49	4	2	Belgium	3	1		1	1		TREF faces	5	60	60	60	0	60	3	2	1	1		0	54	1	1	1	69.19	7.24	68.8	9.12		-0.02	-0.02	1
1	1535		312	398	Sasson et al 2016	1	1	2	2016	1	23	16	39	39	36	4	1		3	1		1	1	6	faces from Penn archive	5	60	60	60	0	60	1	2	1	1		0	9	1	1	1	84.5	14.9	87.5	9.8		0.12	0.12	1
1	645		214	1216	Shiota et al 2019	1	1	2	2019	2	34	28	62	62	62	4	1		3	1		1	1	1	EmpFilmTest	5	60	60	60	0	60				6		0	11	1	2	1	0.89	0.11	0.95	0.06		0.35	0.37	1
0	6224		660	768	Baksh et al 2018	1	8	2	2018	1	15	15	30		51	4	5	Scotland	3	1		1	1		Reading the Mind in Films	5	60	60	60	0	60	3			6		0	22	1	2	1	13.4	2.44	15.07	1.49		0.39	0.41	1
1	53	11	10	10	Deveney et al 2022	1	1	2	2022	2	150	59	209	209	30	4	4	USA and UK	3	1		1	1	1	Multiracial Facial… (Passell et al.)	5	60	60	60	0	60	3	2	5	1		0	48	1	1	1	85.26	9.24	88.35	7.5		0.18	0.18	1
1	187	35	39	45	Kessels et al 2021	1	1	2	2021	1	22	23	45	45	73	4	2	Netherlands	3	1		1	1		Emo Recog Test (Kessels)	5	60	60	60	0	60	3	2	1	1		0	96	1	2	1	46.77	9.38	52.56	10.12		0.28	0.29	1
1	509	88	162	212	Hajduk et al 2020	1	1	2	2020	1	21	16	37	37	38	4	4	Texas and Slovak Rep	3	1		1	1		BR-100 body	5	60	60	60	0	60	3	2		4		0	100	1	1	1	78.05	10.05	79.12	8.1		0.06	0.06	1
1	835	137	371	460	Garcia-Casal et al 2019	1	1	2	2019	1	26	43	69	69	73	4	2	Spain	3	1		1	1		Affect-Gradior faces	5	60	60	60	0	60	3	2		1		0	91	1	1	1	49.04	10.43	48.93	9.74		0	0	1
1	1375	207	275	353	Huang & Hsiao 2017	1	1	2	2017	1	40	40	80	80	31	4	6	Taiwan	3	1		1	1	2	Chinese Facial Emo Recog Database	5	60	60	60	0	60	3	2	3	1		0	130	1	1	1	0.37	0.06	0.38	0.07		0.08	0.08	1
1	6752	536	1158	1153	Wagner et al 2015	1	11	2	2015	1	26	32	58	58	34	4	1		3	1		1	1	4	Radboud child faces	5	60	60	60	0	60	3	1	1	1		0	240	1	1	1	0.88	0.07	0.87	0.09		-0.06	-0.06	1
1	6842		760	875	McDonald et al 2018	1	19	2	2018	2	62	49	111	111	59	4	5	Australia	3	1		1	1		TASIT 1 (short)	6	6	6	6	1	60		2	5	8		0	10	1	2	1	7.68	1.13	7.61	1.06		-0.03	-0.03	1
1	1587		310	396	Zimmerman et al 2016	1	1	2	2016	1	23	17	40	40	33	4	3	Australia	3	1		1	1	1	TASIT 1	6	6	6	6	1	60		2	5	8		0	28	1	2	1	25.83	1.3	25.76	1.64		-0.02	-0.02	1
0	782		161	207	Oliver et al 2019	1	1	2	2019	2	52	50	102		31	4	4	Canada,NY,Maryland	3	1		1	1		TASIT 1	6	6	6	6	1	60		2	5	8		0	28	1	2	1	24.4	1.98	24.72	2.04		0.08	0.08	1
1	6842		761	876	McDonald et al 2018	1	19	2	2018	2	84	119	203	203	68	4	5	Australia	3	1		1	1		TASIT 1 (short)	6	6	6	6	1	60		2	5	8		0	10	1	2	1	6.85	1.44	7.22	1.43		0.13	0.13	1
1	486		104	129	Quide et al 2020	1	1	2	2020	1	34	27	61	61	36	4	3	Australia	3	1		1	1		TASIT 1	6	6	6	6	1	60		2	5	8		0	24	1	2	1	23.28	2.86	24.93	2.22		0.31	0.32	1
1	6842		762	877	McDonald et al 2018	1	19	2	2018	2	22	19	41	41	80	4	5	Australia	3	1		1	1		TASIT 1 (short)	6	6	6	6	1	60		2	5	8		0	10	1	2	1	5.59	1.68	6.95	1.68		0.38	0.4	1
1	186	34	38	44	Chen et al 2021	1	1	2	2021	2	147	131	278	278	39	4	3	Australia	3	1		1	1	1	TASIT-short	6	6	6	6	1	60		2	5	8		0	10	1	2	1	6.84	1.85	6.99	1.76		0.04	0.04	1
1	1116	181	252	318	Grainger et al 2018	1	1	2	2018	2	61	58	119	119	46	4	3	Australia	4	1		1	1		TASIT 1	6	6	6	6	1	60		2	5	8		0	28	1	2	1	82.39	11.87	85.01	8.94		0.13	0.13	1
1	6842	543	759	874	McDonald et al 2018	1	19	2	2018	2	125	89	214	214	28	4	5	Australia	3	1		1	1		TASIT 1 (short)	6	6	6	6	1	60		2	5	8		0	10	1	2	1	7.87	1.11	7.8	1.21		-0.03	-0.03	1
1	6846	544	757	870	Rocca et al 2016	1	19	2	2016	2	352	372	724	724	41	4	2	Italy	3	1		1	1		TASIT 1	6	6	6	6	1	60		2	5	8		0	28	1	2	1	24.9	2.64	25.13	2.53		0.04	0.04	1
1	66		23	26	Blickle et al 2022	1	1	2	2022	1	83	99	182	182	37	4	2	Germany	3	1		1	1	1	DANVA faces	7	7	7	7	1	7	3	2	1	1		0	24	1	1	2	18.23	2.67	18.43	2.49		0.04	0.04	1
1	66		24	27	Blickle et al 2022	1	1	2	2022	1	145	165	310	310	44	4	2	Germany	3	1		1	1	1	DANVA faces	7	7	7	7	1	7	3	2	1	1		0	24	1	1	2	17.98	2.6	18.36	2.48		0.08	0.08	1
1	1240		255	325	Schlegel et al 2017	1	1	2	2017	2	64	98	162	162	33	4	1		3	1		1	1	1	DANVA faces	7	7	7	7	1	7	3	2	1	1		0	24	1	1	2	0.75	0.16	0.79	0.12		0.14	0.14	1
1	5671		666	775	Eyal et al 2018	1	3	2	2018	2	38	19	57	57	30	4	1		3	1		1	1		DANVA faces	7	7	7	7	1	7	3	2	1	1		0	24	1	1	2	19.45	2.01	20.37	1.71		0.25	0.26	1
1	66	15	22	24	Blickle et al 2022	1	1	2	2022	1	153	191	344	344	42	4	2	Germany	3	1		1	1	1	DANVA faces	7	7	7	7	1	7	3	2	1	1		0	24	1	1	2	18.01	2.9	18.44	2.5		0.08	0.08	1
1	1240		257	332	Schlegel et al 2017	1	1	2	2017	2	32	53	85	85	70	4	1		3	1		1	1	1	DANVA voices	10	10	10	60	1	60	3	2	1	3		0	24	1		1	0.68	0.12	0.68	0.13		0	0	1
0	1240		255	326	Schlegel et al 2017	1	1	2	2017	2	63	98	161		33	4	1		3	1		1	1	1	DANVA voices	10	10	10	60	1	60	3	2	1	3		0	24	1		1	0.7	0.16	0.71	0.14		0.03	0.03	1
1	5659	312	465	562	Kranefeld et al 2021	1	3	2	2021	2	111	83	194	194	39	4	2	Germany	3	1		1	1		DANVA voices	10	10	10	60	1	60	3	2	1	3		0	24	1		1	16.94	2.86	16.87	2.71		-0.01	-0.01	1
0	66		22	25	Blickle et al 2022	1	1	2	2022	1	153	191	344		42	4	2	Germany	3	1		1	1	1	DANVA postures	13	60	60	60	0	60	3	2	1	4		0	24	1	1	1	15.79	2.82	16.27	2.6		0.08	0.08	1
0	782		161	209	Oliver et al 2019	1	1	2	2019	2	52	50	102		31	4	4	Canada,NY,Maryland	3	1		1	1		ER40 (Penn)	14	14	14	14	1	14	3	2	5	1		0	40	1	1	1	33.6	2.82	33.18	3.46	85	-0.07	-0.07	1
1	18		15	16	Haining et al 2022	1	1	2	2022	2	17	36	53	53		4	5	Scotland	3	1		1	1		ER40 (Penn)	14	14	14	14	1	14	3	2	5	1		0	40	1	1	1	34.18	3.13	34.5	2.67	85	0.06	0.06	1
1	6810		754	867	Lim et al 2021	1	19	2	2021		26	23	49	49	40	4	6	Singapore	3	1		1	1	2	ER40 (Penn)	14	14	14	14	1	14	3	2	5	1		0	40	1	1	1	32.88	2.67	33.22	2.5	82	0.07	0.07	1
0	509		162	211	Hajduk et al 2020	1	1	2	2020	1	21	16	37		38	4	4	Texas and Slovak Rep	3	1		1	1		ER40 (Penn)	14	14	14	14	1	14	3	2	5	1		0	40	1	1	1	83.81	7.36	85.16	8.04	84	0.09	0.09	1
1	1057		234	298	Yildirim et al 2018	1	1	2	2018	2	21	17	38	38	34	4	2	Turkey	3	1		1	1		ER40 (Penn)	14	14	14	14	1	14	3	2	5	1		0	40	1	1	1	33.52	3.08	35.12	2.78	85	0.26	0.27	1
1	62	14	13	14	Zekelman et al 2022	1	1	2	2022	1	382	427	809	809	29	4	1		3	1		1	1		ER40 (Penn)	14	14	14	14	1	14	3	2	5	1		0	40	1	1	1	35.42	2.63	35.75	2.44	89	0.06	0.06	1
1	143	29	35	41	Scott et al 2021	1	1	2	2021	1	637	75	712	712	37	4	7	South Africa (Black)	3	1		1	1	3	ER40 (Penn)	14	14	14	14	1	14	3	2	5	1		0	40	1	1	1	0.15	0.93	0.23	0.95		0.04	0.04	1
1	409	81	93	113	Basner et al 2020	1	1	2	2020	1	23	23	46	46	32	4	1		3	1		1	1	1	ER40 (Penn)	14	14	14	14	1	14	3	2	5	1		0	40	1	1	1	73.5	10.8	71.4	8.7	72	-0.11	-0.11	1
1	565	97	130	157	Lee, Moore et al 2020	1	1	2	2020	2	53	52	105	105	41	4	1		3	1		1	1		ER40 (Penn)	14	14	14	14	1	14	3	2	5	1		0	40	1	1	1	0.76	0.07	0.76	0.08	76	0	0	1
1	1467	217	289	369	Ibrahim et al 2016	1	1	2	2016	2	177	30	207	207	38	4	10	Egypt	3	1		1	1		ER40 (Penn)	14	14	14	14	1	14	3	2	5	1		0	40	1	1	1	31	5.27	31.6	5.35	78	0.06	0.06	1
1	1835	252	395	486	Glahn et al 2015	1	1	2	2015	1	598	963	1561	1561	44	4	1		3	1		1	1	1	ER40 (Penn)	14	14	14	14	1	14	3	2	5	1		0	40	1	1	1	31.95	5.35	32.2	4.22	80	0.03	0.03	1
0	66		22	23	Blickle et al 2022	1	1	2	2022	1	153	191	344		42	4	2	Germany	3	1		1	1	1	MSCEIT Faces	15	15	15	60	1	60		2		1		0	4	1	1	1	47.02	11.46	50.74	8.59		0.18	0.18	1
1	654		154	195	Johansen et al 2019	1	1	2	2019	1	15	55	70	70	47	4	2	Norway	3	1		1	1		CANTAB faces	16	60	60	60	0	60	3	2		1		0	90	1	1	1	60	9.4	60.67	8.53		0.04	0.04	1
0	104		98	120	King et al 2021	1	1	2	2021	2	117	87	204		42	4	5	Ireland	3	1		1	1		CANTAB faces	16	60	60	60	0	60	3	2		1		0		1	1	1	30.64	4.36	31.07	4.14		0.05	0.05	1
1	26	4	56	67	Rabin et al 2022	1	1	2	2022	2	30	15	45	45	39	4	1		3	1		1	1	4	CANTAB faces	16	60	60	60	0	60	3	2		1		0		1	1	1	60.13	8.94	56.63	12.21		-0.16	-0.16	1
1	46	10	25	28	Siew et al 2022	1	1	2	2022	2	68	134	202	202	67	4	6	Singapore	3	1		1	1	2	CANTAB faces	16	60	60	60	0	60	3	2	1	1		0	48	1	1	1	22.35	4.25	22.65	3.99		0.04	0.04	1
1	366	75	94	114	Kleine Deters et al 2020	1	1	2	2020	2	49	37	86	86	13	4	4	mix of countries	1	1		1	1		CANTAB faces	16	60	60	60	0	60	3	2		1		0	180	1	1	1	60.94	9.03	63.03	9.8		0.11	0.11	1
1	982		228	290	Labayru et al 2018	1	1	2	2018	2	19	19	38	38	46	4	2	Spain	3	1		1	1		Ekman faces POFA	17	17	17	17	1	17	3	2	1	1		0	28	1	1	1	24.16	2.39	24.32	1.29		0.04	0.04	1
1	6870		756	869	Czernecki et al 2021	1	21	2	2021	2	18	21	39	39	60	4	2	France	3	1		1	1		Mini-SEA emo (Ekman)	17	17	17	17	1	17	3	2	1	1		0	35	1	1	1	30.06	1.98	30.43	2.18		0.09	0.09	1
1	1683		399	491	Robinson et al 2015	1	1	2	2015	2	28	19	47	47	45	4	5	UK	3	1		1	1		FERT-faces (Ekman)	17	17	17	17	1	17	3	2	1	1		0	84	1	1	1	57.29	8.22	59.11	7.16		0.12	0.12	1
1	40		30	35	Henry et al 2022	1	1	2	2022	2	20	33	53	53	38	4	2	France	3	1		1	1	1	Ekman FEE 60 photos	17	17	17	17	1	17	3	2	1	1		0	60	1	1	1	54.45	3.03	55.46	3.84	92	0.14	0.14	1
1	233		92	112	Kjaerstad et al 2021	1	1	2	2021	2	43	59	102	102	32	4	3	Australia	2	1		1	1	1	Oxford Emo Test Battery (Ekman)	17	17	17	17	1	17	3	2	1	1		0	250	1	1	1	0.49	0.09	0.53	0.07		0.24	0.24	1
0	1240		257	330	Schlegel et al 2017	1	1	2	2017	2	32	53	85		70	4	1		3	1		1	1	1	ERI (Ekman) faces	17	17	17	17	1	17	3	2	1	1		0	30	1	1	1	0.68	0.11	0.73	0.09		0.24	0.24	1
1	103		54	65	Jorna et al 2021	1	1	2	2021	2	87	42	129	129	49	4	2	Netherlands	3	1		1	1		FEEST (Ekman 60)	17	17	17	17	1	17	3	2	1	1		0	60	1	1	1	47.53	4.38	50.19	4.9		0.27	0.28	1
1	207	39	44	52	Cruz et al 2021	1	1	2	2021	1	37	29	66	66	39	4	9	Brazil	3	1		1	1		Ekman (100) diff intensities	17	17	17	17	1	17	3	2	1	1		0	100	1	1	1	45.16	10	42.83	11.88		-0.1	-0.1	1
1	234	48	69	82	Mattavelli et al 2021	1	1	2	2021	2	22	24	46	46	65	4	2	Italy	3	1		1	1		Ekman 60	17	17	17	17	1	17	3	2	1	1		0	60	1	1	1	53.39	5.83	52.81	3.9	88	-0.06	-0.06	1
1	280	62	87	104	Dodich et al 2021	1	1	2	2021	2	15	25	40	40	70	4	2	Italy	3	1		1	1		Ekman 60	17	17	17	17	1	17	3	2	1	1		0	60	1	1	1	45.2	6.34	47.88	5.44		0.23	0.23	1
1	312	65	120	146	Russell et al 2020	1	1	2	2020	2	103	143	246	246	46	4	4	Across Eur+UK	3	1		1	1		Ekman faces (mini-SEA)	17	17	17	17	1	17	3	2	1	1		0	35	1	1	1	28.2	3.2	29.1	3.1		0.14	0.14	1
1	325	68	86	103	Johnson et al 2020	1	1	2	2020	2	18	36	54	54	43	4	1		3	1		1	1		Ekman 59	17	17	17	17	1	17	3	2	1	1		0	59	1	1	1	0.76	0.11	0.81	0.08		0.24	0.24	1
1	1253	198	423	517	Kuhn et al 2017	1	1	2	2017	2	16	29	45	45	31	4	5	UK	3	1		1	1		Ekman faces POFA	17	17	17	17	1	17	3	2	1	1		0	24	1	1	1	0.7	0.11	0.76	0.09		0.29	0.3	1
1	1264	200	420	514	Buunk et al 2017	1	1	2	2017	2	21	38	59	59	53	4	2	Netherlands	3	1		1	1		FEEST (Ekman)	17	17	17	17	1	17	3	2	1	1		0	60	1	1	1	46.76	3.03	50.21	3.75		0.45	0.48	1
1	1717	243	396	487	Chiu et al 2015	1	1	2	2015	2	26	23	49	49	65	4	2	Switzerland	3	1		1	1		FEEST (Ekman)	17	17	17	17	1	17	3	2	1	1		0	62	1	1	1	0.61	0.08	0.63	0.08		0.13	0.13	1
0	681		146	183	Castro & Isaacowitz 2019	1	1	2	2019	2	24	23	47		54	4	1		3	1		1	1	1	GERT short	18	18	18	18	1	18	3	2	1	8		0	42	1	2	1	0.51	0.15	0.43	0.17		-0.24	-0.24	1
1	815		178	233	Schlegel & Mortillaro 2019	1	1	2	2019	2	18	95	113	113	32	4	2	Switzerland	2	1		1	1		short GERT	18	18	18	18	1	18	3	2	1	8		0	42	1	2	1						-0.09	-0.09	1
0	681		144	173	Castro & Isaacowitz 2019	1	1	2	2019	2	24	25	49		69	4	1		3	1		1	1	1	GERT short	18	18	18	18	1	18	3	2	1	8		0	42	1	2	1	0.52	0.13	0.53	0.15		0.04	0.04	1
0	629		231	294	Israelashvili et al 2019	1	1	2	2019	1	103	114	217		37	4	1		3	1		1	1		GERT short	18	18	18	18	1	18	3	2	1	8		0	42	1	2	1	53.93	16.03	55.45	14.09		0.05	0.05	1
0	1240		255	324	Schlegel et al 2017	1	1	2	2017	2	64	98	162		33	4	1		3	1		1	1	1	GERT short	18	18	18	18	1	18	3	2	1	8		0	42	1	2	1	0.56	0.16	0.6	0.14		0.13	0.13	1
1	688		263	338	Lee et al 2019	1	1	2	2019	2	368	568	936	936	38	4	1		3	1		1	1		GERT short	18	18	18	18	1	18	3	2	1	8		0	42	1	2	1	22.41	5.7	23.98	5.41		0.14	0.14	1
1	688		262	337	Lee et al 2019	1	1	2	2019	2	255	307	562	562	39	4	1		3	1		1	1		GERT short	18	18	18	18	1	18	3	2	1	8		0	42	1	2	1	22.22	6.4	24.33	5.15		0.18	0.18	1
0	1240		257	331	Schlegel et al 2017	1	1	2	2017	2	32	53	85		70	4	1		3	1		1	1	1	GERT short	18	18	18	18	1	18	3	2	1	8		0	42	1	2	1	0.47	0.13	0.52	0.13		0.19	0.19	1
1	815		176	231	Schlegel & Mortillaro 2019	1	1	2	2019	2	99	112	211	211	36	4	1		3	1		1	1	1	short GERT	18	18	18	18	1	18	3	2	1	8		0	42	1	2	1						0.2	0.2	1
1	815		177	232	Schlegel & Mortillaro 2019	1	1	2	2019	2	142	64	206	206	44	4	2	Switzerland	3	1		1	1		short GERT	18	18	18	18	1	18	3	2	1	8		0	42	1	2	1						0.22	0.22	1
1	99	20	32	38	Altmann & Roth 2021	1	1	2	2021	1	20	92	112	112	39	4	2	Germany	3	1		1	1	1	GERT short	18	18	18	18	1	18	3	2	1	8		0	42	1	2	1	0.58	0.13	0.62	0.12		0.17	0.17	1
1	688	118	261	336	Lee et al 2019	1	1	2	2019	2	90	93	183	183	32	4	1		2	1		1	1		GERT short	18	18	18	18	1	18	3	2	1	8		0	42	1	2	1	21.1	6.06	25.52	4.82		0.38	0.4	1
1	1130	184	253	320	Scherer et al 2018	1	1	2	2018	1	67	67	134	134	41	4			3	1		1	1	1	GERT short	18	18	18	18	1	18	3	2	1	8		0	42	1	2	1	17.96	6.85	17.55	6.05		-0.03	-0.03	1
1	236	49	148	189	Parsons et al 2021	1	1	2	2021	2	175	435	610	610	32	4	2	Finland	3	1		1	1		KDEF (=Karolinska)	19	19	19	60	1	60	3	2		1		0	108	1	1	1	67.64	13.68	72.13	14.53		0.16	0.16	1
1	710	121	199	257	Laycock et al 2019	1	1	2	2019	1	26	22	48	48	38	4	3	Australia	3	1		1	1		Karolinska faces	19	19	19	60	1	60	3	2		1		0	30	1	1	1	0.94	0.06	0.93	0.04		-0.1	-0.1	1
1	821	135	343	431	Colonnello et al 2019	1	1	2	2019	2	27	123	150	150	33	4	2	Italy	3	1		1	1	1	Karolinska faces	19	19	19	60	1	60	3	2	1	1		0	72	1	1	1	83.44	8.93	79.22	14.62		-0.18	-0.18	1
0	6810		754	866	Lim et al 2021	1	19	2	2021		26	23	49		40	4	6	Singapore	3	1		1	1	2	BLERT	20	60	60	60	0	60	1	2		8		0	21	1	2	1	16.38	2.78	15.87	2.4		-0.1	-0.1	1
0	629		231	293	Israelashvili et al 2019	1	1	2	2019	1	103	114	217		37	4	1		3	1		1	1		AERT (=ADFES)	21	60	60	60	0	60	3	2	1	1		0	24	1	2	1	61.65	16.76	61.4	15.56		-0.01	-0.01	1
1	1360	206	426	522	Zwick & Wolkenstein 2017	1	1	2	2017	2	15	23	38	38	42	4	2	Germany	3	1		1	1		ADFES morphed	21	60	60	60	0	60	3	2	1	1		0	55	1	2	1	0.91	0.08	0.89	0.09		-0.12	-0.12	1
1	1673		467	565	Hennion et al 2015	1	1	2	2015	2	23	27	50	50	43	4	2	France	3	1		1	1		NimStim	22	60	60	60	0	60	3	2	5	1		0	60	1	1	1	50	4.2	50.67	3.29		0.09	0.09	1
1	1198	189	400	492	Sutcliffe et al 2017	1	1	2	2017	1	17	33	50	50	74	4	3	NZ	3	1		1	1		NimStim	22	60	60	60	0	60	3	2	5	1		0	30	1	1	1	26.88	2.18	26.58	1.87		-0.08	-0.08	1
0	782		161	208	Oliver et al 2019	1	1	2	2019	2	52	50	102		31	4	4	Canada,NY,Maryland	3	1		1	1		EA task (Zaki method)	26	26	26	60	1	60	3	2	5	6		0		1	2	2	0.78	0.15	0.8	0.12		0.07	0.07	1
1	8007	689	1182	1173	Wever et al 2022	5	88	2	2022	2	48	59	107	107	48	4	2	Netherlands	3	1		1	1		EA Zaki method	26	26	26	60	1	60	3	2		6		0		1	2	2	0.79	0.35	0.93	0.44		0.18	0.18	1
1	265	54	71	84	Wieck et al 2021	1	1	2	2021	2	60	68	128	128	43	4	2	Germany	3	1		1	1		ratings of Ts' emotions	28	60	60	60	0	60	3	2		6		0	20	1	2	2	0.73	0.17	0.74	0.18		0.03	0.03	1
1	7182	580	820	944	Ruffman et al 2020	1	25	2	2020	1	16	23	39	39	70	4	3	New Zealand	3	1		1	1		ratings of Ts' emotions	28	60	60	60	0	60	3	2		1		0	16	1	2	2	0.71	0.39	0.94	0.39		0.28	0.29	1
1	397	79	134	161	Jung et al 2020	1	1	2	2020	2	20	23	43	43	40	4	6	Korea	3	1		1	1	2	Korean facial photos (KOFEE)	29	60	60	60	0	60	3	2	3	1		0		1	1	1	46.3	6.27	47.3	8.61		0.06	0.06	1
0	6846		757	871	Rocca et al 2016	1	19	2	2016	2	352	372	724		41	4	2	Italy	3	1		1	1		FEIT (Izard and Ekman)	32	32	32	32	1	32	3	2	1	1		0		1	1	1	43.97	5.45	44.86	5.12		0.08	0.08	1
1	527	89	155	196	Mehl et al 2020	1	1	2	2020	2	20	16	36	36	36	4	2	Germany	3	1		1	1		POFA (Ekman) and others	32	32	32	32	1	32	3	2	1	1		0	28	1	1	1	24.15	2.18	25.38	1.82		0.29	0.3	1
1	1198		402	494	Sutcliffe et al 2017	1	1	2	2017	1	16	17	33	33	74	4	3	NZ	3	1		1	1		Max Planck avatar faces	33	33	33	60	1	60	3	2	1	1		0	60	1	1	1	49.88	5.56	49.35	4.91		-0.05	-0.05	1
0	1130		253	319	Scherer et al 2018	1	1	2	2018	1	67	67	134		41	4			3	1		1	1	1	FACSGen avatars	33	33	33	60	1	60	3	2		1		0	10	1	1	1	13.08	4.3	13.88	3.88		0.1	0.1	1
0	1253		423	518	Kuhn et al 2017	1	1	2	2017	2	16	29	45		31	4	5	UK	3	1		1	1		Montreal affective voices	38	60	60	60	0	60	3	2	1	3		0	24	1		1	0.65	0.13	0.68	0.12		0.12	0.12	1
0	1673		467	566	Hennion et al 2015	1	1	2	2015	2	23	27	50		43	4	2	France	3	1		1	1		Montreal affective voices	38	60	60	60	0	60	3	2	1	3		0	60	1		1	54.09	2.19	54.63	2.15		0.12	0.12	1
1	963	160	236	301	Yap et al 2018	1	1	2	2018	2	25	34	59	59	31	4	3	Australia	3	1		1	1	1	Montreal affective voices	38	60	60	60	0	60	3	2	1	3		0	42	1		1	80.19	7.71	82.21	6.48		0.14	0.14	1
1	5625		464	561	Walther et al 2015	1	2	2	2015	1	26	18	44	44	39	4	2	Switzerland	3	1		1	1		MiniPONS	45	45	45	45	1	45	2	2	1	12	1,3,4,11	1	64	2	2	1	46.31	4.51	47.67	4.28	73	0.15	0.15	1
0	7226		993	1058	Bjornsdottir et al 2017	1	25	2	2017	2	92	128	220		38	4	1		3	1		1	1	1	MiniPONS	45	45	45	45	1	45	2	2	1	12	1,3,4,11	1	64	2	2	1	0.71	0.12	0.75	0.1	73	0.18	0.18	1
1	1457		299	382	Papini et al 2016	1	1	2	2016	2	20	16	36	36	30	4	5	UK	3	5	typical but born prematurely	1	1	1	faces (Montagne)	50	50	50	60	1	60	3	2	1	1		0	24	1	1	1	59.05	10.88	57.56	8.94		-0.08	-0.08	1
1	1457	216	300	383	Papini et al 2016	1	1	2	2016	2	17	21	38	38	29	4	5	UK	3	1		1	1	1	faces (Montagne)	50	50	50	60	1	60	3	2	1	1		0	24	1	1	1	61.18	10.35	63.38	9.12		0.11	0.11	1
1	1513		296	379	Pietschnig et al 2016	1	1	2	2016	1	49	89	138	138	65	4	2	Austria	3	1		1	1		VERT-K (Vienna Emo Recog Task, Short)	54	60	60	60	0	60	3	2	1	1		0	36	1	1	1	27.83	3.01	27.96	2.86		0.02	0.02	1
1	7522	641	1012	1075	Pfaff 1953	4	89	4	1953	1	49	54	103	103	12	1	1		1	1		1	1		voice	1	60	60	60	0	60	1	2		3		0	9	1		1	3.22	1.83	3.44	1.86	37	0.06	0.06	1
1	7575	660	1032	1091	Knowlson 2016	4	90	4	2016	1	16	20	36	36	10	1	8	Canada	1	1		1	1	1	RMET	3	3	3	3	1	3	3	2	1	7		0	28	1	1		17.7	3.69	18.81	3.23	65	0.16	0.16	1
1	7120	568	805	924	Carton 1996	1	24	4	1996	2	70	70	140	140	10	1	1		1	1		1	1	1	DANVA faces	7	7	7	7	1	7	3	2	1	1		0	24	1	1	1	18.31	2.42	19.01	2.28		0.15	0.15	1
0	7120		805	923	Carton 1996	1	24	4	1996	2	70	70	140		10	1	1		1	1		1	1	1	DANVA child faces	8	8	60	60	1	60	3	2	5	1		0	24	1	1	1	20.61	2.57	21.19	1.82		0.13	0.13	1
0	7120		805	926	Carton 1996	1	24	4	1996	2	70	70	140		10	1	1		1	1		1	1	1	DANVA voices	10	10	10	60	1	60	3	2	1	3		0	16	1		2	11.31	1.7	12.03	2.14		0.19	0.19	1
0	7120		805	925	Carton 1996	1	24	4	1996	2	70	70	140		10	1	1		1	1		1	1	1	DANVA child voices	11	60	60	60	0	60	2	1	1	3		0	16	1		1	13.31	2.39	13.92	2.53		0.12	0.12	1
1	7012	562	787	906	Kestly 1991	1	23	4	1991	2	39	65	104	104	10	1	1		1	1		1	1		Full PONS	45	45	45	45	1	45	2	2	1	12	1,3,4,8,etc	1	220	2	2	1	155.64	11.4	161.6	8.06		0.29	0.3	1
1	6993	558	784	903	Vencil 1997	1	23	4	1997	2	31	60	91	91	16	2	1		1	1		1	1	6	Full PONS	45	45	45	45	1	45	2	2	1	12	1,3,4,8,etc	1	220	2	2	1	158.1	17.39	158.72	16.89		0.02	0.02	1
1	7522		1011	1074	Pfaff 1953	4	89	4	1953	1	134	67	201	201		3	1		2	1		1	1		voice	1	60	60	60	0	60	1	2		3		0	9	1		1	4.45	1.73	5.34	1.95	54	0.24	0.24	1
1	5097		361	450	Teague 2014	1	1	4	2014	2	67	69	136	136	22	3	1		2	1		1	1	6	homemade CS voices	1	60	60	60	0	60	3	2	5	3		0	90	1		1						0.29	0.3	2
0	5097	281	361	449	Teague 2014	1	1	4	2014	2	67	69	136		22	3	1		2	1		1	1	6	homemade face pics	1	60	60	60	0	60	3	2	5	1		0	90	1	1	1						0.38	0.4	2
1	7577	662	1035	1093	Turner 2016	4	90	4	2016		21	77	98	98	20	3	1		2	1		1	1		homemade movie clips	1	60	60	60	0	60	3			6		0	25	1	2	1	15.9	6.23	16.55	3.97	65	0.06	0.06	1
1	7588	670	1051	1104	Buchman 1973	4	90	4	1973	2	45	45	90	90		3	1		2	1		1	1	6	homemade test	1	60	60	60	0	60	3	2	5	8		0	90	1	2	1	50	8	48	8	49	-0.12	-0.12	1
1	7572	657	1029	1088	Calvi 2009	4	90	4	2009	2	65	159	224	224	20	3	1		2	1		1	1	1	RMET	3	3	3	3	1	3	3	2	1	7		0	36	1	1		26.42	3.73	27.42	3.44	75	0.14	0.14	1
1	7576	661	1034	1220	Puskar 2011	4	90	4	2011	2	108	111	219	219	19	3	1		2	1		1	1		RMET	3	3	3	3	1	3	3	2	1	7		0	36	1	1		23	4.19	24.68	4	66	0.2	0.2	1
1	2731	272	949	1025	Mullins et al 2005	1	1	4	2005	1	52	54	106	106	19	3	1		2	1		1	1	1	DANVA faces	7	7	7	7	1	7	3	2	1	1		0	24	1	1	1	19.48	2.16	19.88	2.58		0.08	0.08	1
1	7115	567	803	922	Abrams 1999	1	24	4	1999	2	44	82	126	126		3	1		2	1		1	1		DANVA faces	7	7	7	7	1	7	3	2	1	1		0	24	1	1	1	2.66	1.29	2.01	1.3		0.24	0.24	1
1	7122	569	806	927	Mumley 1996	1	24	4	1996	2	59	85	144	144	25	3	1		2	1		1	1	1	DANVA faces	7	7	7	7	1	7	3	2	1	1		0	24	1	1	1	19	2.54	19.85	2.67		0.16	0.16	1
1	7574	659	1031	1090	Gummelt 2015	4	90	4	2014	2	128	101	229	229	19	3	1		2	1		1	1	1	DANVA faces	7	7	7	7	1	7	3	2	1	1		0	24	1	1	1	19.43	1.87	19.59	2.16		0.04	0.04	1
1	2695	269	928	1007	Delancey et al 2006	1	1	4	2006	2	48	68	116	116	22	3	1		2	1		1	1	1	NimStim Faces	22	60	60	60	0	60	2	2	5	1		0	54	1	2	1	0.71	0.07	0.74	0.08		0.2	0.2	1
1	5702	323	1136	1142	Meadors 2015	1	3	4	2015	1	27	52	79	79	20	3	1		2	1		1	1	6	EA Zaki method	26	26	26	60	1	60	3	2	5	6		0		1	2	2						0.19	0.19	1
1	7323	590	828	949	Tipsord 2009	1	25	4	2009	2	47	97	144	144	19	3	1		2	1		1	1		EA task original Ickes method, standard	27	27	27	60	1	60	2	2		6		0		6	2	2	0.55	0.21	0.65	0.19		0.24	0.24	1
1	7364	593	841	957	Gesn 1998	1	25	4	1998	1	36	36	72	72		3	1		2	1		1	1		EA task original Ickes method, standard	27	27	27	60	1	60	2	2		6		0		6	2	2						0.16	0.16	2
1	7367	594	842	958	Graham 1997	1	25	4	1997	2	48	48	96	96		3	1		2	1		1	1		EA task original Ickes method, standard	27	27	27	60	1	60	2	2		6		0		6	2	2	12.5	4.6	18.1	7.3		0.42	0.45	1
1	7037		790	910	Stokes 1984	1	23	4	1984	1			66	66		3	1		2	1		1	1	4	Full PONS	45	45	45	45	1	45	2	2	1	12	1,3,4,8,etc	1	220	2	2	1					74	0.2	0.2	2
1	6995		786	905	Tarver 1996	1	23	4	1996	2	33	56	89	89	26	3	1		2	1		1	1	6	Full PONS	45	45	45	45	1	45	2	2	1	12	1,3,4,8,etc	1	220	2	2	1	163.78	15.06	170.85	12.72	76	0.25	0.26	1
1	7037	564	789	909	Stokes 1984	1	23	4	1984	1			100	100		3	1		2	1		1	1	1	Full PONS	45	45	45	45	1	45	2	2	1	12	1,3,4,8,etc	1	220	2	2	1					76	0.17	0.17	2
1	7140	572	1161	1155	Schnellmann 1986	1	24	4	1986	2	61	132	193	193		3	1		2	1		1	1	1	full PONS	45	45	45	45	1	45	2	2	1	12	1,4,3,8,etc	1	220	2	2	1					78	0.21	0.21	1
1	7146	573	1162	1156	Ross 1983	1	24	4	1983	1	64	32	96	96		3	1		3	1		1	1		full PONS	45	45	45	45	1	45	2	2	1	12	1,4,3,8,etc	1	220	2	2	1						0.31	0.32	2
0	7140		1161	2000	Schnellmann 1986	1	24	4	1986	2	63	153	216	216		3	1		2	1		1	1	1	CARAT	51	60	60	60	0	60	3	2		1		0		1	2	2						-0.06	-0.06	2
1	6313		547	650	Orme 2017	1	8	4	2017	1	81	130	211	211	37	4	1		3	1		1	1	1	RMET	3	3	3	3	1	3	3	2	1	7		0	36	1	1		26.85	4.47	27.37	4.09	75	0.06	0.06	1
1	6313	473	546	649	Orme 2017	1	8	4	2017	1	40	68	108	108	39	4	1		3	1		1	1	1	RMET	3	3	3	3	1	3	3	2	1	7		0	36	1	1		28.4	3.33	27.65	4.34	78	-0.1	-0.1	1
1	6621	520	717	825	Cotler 2012	1	8	4	2012	2	37	86	123	123	38	4	1		4	1		1	1	1	RMET	3	3	3	3	1	3	3	2	1	7		0	36	1	1						73	0.24	0.24	2
1	7178	578	816	940	Quinn 2021	1	25	4	2021	2	125	142	267	267		4	1		3	1		1	1	1	RMET	3	3	3	3	1	3	3	2	1	7		0	36	1	1		19.88	8.51	25.24	5.86	63	0.35	0.36	1
1	7330	591	830	950	Banks 2008	1	25	4	2008	2	16	99	115	115	30	4	1		2	1		1	1	1	EA task original Ickes method, standard	27	27	27	60	1	60	2	2	4	6		0		6	2	2	4.39	0.66	4.6	0.33		0.21	0.21	1
0	6973		773	889	Weaver 2011	1	23	4	2011	2			313		43	4	1		3	1		1	1	6	PONS female audio 40	45	45	45	45	1	45	2	2	1	3		0	40	2		1					60	-0.04	-0.04	1
0	6973		774	891	Weaver 2011	1	23	4	2011	2			246		37	4	1		3	1		1	1	6	PONS audio 40	45	45	45	45	1	45	2	2	1	3		0	40	2		1					62	0.11	0.11	1
1	6973		774	890	Weaver 2011	1	23	4	2011	2			246	246	37	4	1		3	1		1	1	6	PONS face and body	45	45	45	45	1	45	2	2	1	12	1,4	1	40	2	2	1					70	-0.03	-0.03	1
1	6973	556	773	888	Weaver 2011	1	23	4	2011	2			313	313	43	4	1		3	1		1	1	6	PONS face and body	45	45	45	45	1	45	2	2	1	12	1,4	1	40	2	2	1					68	-0.02	-0.02	1
0	9003		1199	1198	Nowicki & Halpern 1997	2	91	6	1997	1	19	18	37		8	1	1		1	1		1	1		DANVA faces	7	7	7	7	1	7	3	2	1	1		0	24	1	1	1						0	0	1
1	9003	701	1199	1197	Nowicki & Halpern 1997	2	91	6	1997	1	19	18	37	37	8	1	1		1	1		1	1		DANVA child faces	8	8	60	60	1	60	3	1	5	1		0	24	1	1	1						0.17	0.17	1
1	9004	702	1202	1201	Reutemann 2019	2	91	6	2019	1	529	347	876	876	22	3	2	Germany	2	1		1	1	1	faces homemade	1	60	60	60	0	60	1	2		1		0	24	1	1	1	56.85	9.74	58.39	9.66	58	0.08	0.08	1
1	9000	698	1184	1177	Ogawa & Hall 2017 unpub	2	91	6	2017	2	86	108	194	194	23	3	1		2	1		1	1	2	DANVA faces	7	7	7	7	1	7	3	2	1	1		0	24	1	1	1						0.2	0.2	2
0	9007	705	1205	1207	Carter & Hall 2006	2	91	6	2006	1	23	77	100			3	1		2	1		1	1	1	DANVA faces	7	7	7	7	1	7	3	2	1	1		0	24	1	1	1	17.13	3.85	18	3.38		0.12	0.12	1
0	9000		1184	1179	Ogawa & Hall 2017 unpub	2	91	6	2017	2	86	108	194		23	3	1		2	1		1	1	2	DANVA voices	10	10	10	60	1	60	3	2	1	3		0	24	1		1						0.18	0.18	2
0	9000		1184	1178	Ogawa & Hall 2017 unpub	2	91	6	2017	2	86	108	194		23	3	1		2	1		1	1	2	DANVA postures	13	60	60	60	0	60	3	2	1	4		0	24	1	1	1						0.14	0.14	2
0	9000		1184	1176	Ogawa & Hall 2017 unpub	2	91	6	2017	2	86	108	194		23	3	1		2	1		1	1	2	short GERT	18	18	18	18	1	18	3	2	1	8		0	42	1	2	1						0.28	0.29	2
1	9001	699	1193	1192	Wang & Hall 2020 unpub	2	91	6	2020	1	55	135	190	190		3	1		2	1		1	1		short GERT	18	18	18	18	1	18	3	2	1	8		0	42	1	2	1	24.62	5.78	26.51	4.98		0.18	0.18	1
1	9006	704	1204	1203	Stosic 2021	2	91	6	2021	2	69	127	196	196	20	3	1		2	1		1	1	1	GERT short	18	18	18	18	1	18	3	2	1	8		0	42	1	2	1	22.36	4.88	24.82	4.39		0.26	0.27	1
1	9010	708	1217	2005	Berney et al 2022	2	91	6	2022	1	587	1278	1865	1865	22	3	2	Switzerland	2	1		1	1	1	GERT short	18	18	18	18	1	18	3	2	1	8		0	42	1	2	1	28.73	4.19	30.01	4.26		0.15	0.15	1
1	9007		1205	1204	Carter & Hall 2006	2	91	6	2006	1	23	77	100	100		3	1		2	1		1	1	1	PONS face	45	45	45	45	1	45	2	2	1	1		0	20	2	2	1	15	1.86	15.21	1.82	75	0.06	0.06	1
0	9007		1205	1205	Carter & Hall 2006	2	91	6	2006	1	23	77	100			3	1		2	1		1	1	1	PONS female audio	45	45	45	45	1	45	2	2	1	3		0	40	2		1	26.78	2.89	27.22	2.3	68	0.08	0.08	1
0	9007		1205	1206	Carter & Hall 2006	2	91	6	2006	1	23	77	100			3	1		2	1		1	1	1	PONS body	45	45	45	45	1	45	2	2	1	4		0	20	2	2	1	14.3	1.82	15.01	1.46	70	0.23	0.23	1
0	9000		1184	1175	Ogawa & Hall 2017 unpub	2	91	6	2017	2	86	108	194		23	3	1		2	1		1	1	2	MiniPONS	45	45	45	45	1	45	2	2	1	12	1,3,4,11	1	64	2	2	1						0.28	0.29	2
1	9005	703	1203	1202	Kappes et al 2023	2	91	6	2023	2	39	125	164	164	30	4	2	Germany	3	1		1	1	1	RMET	3	3	3	3	1	3	3	2	1	7		0	36	1	1		23.69	4.56	25.16	3.87	68	0.18	0.18	1
0	9008	706	1206	1210	Hall 2018	2	91	6	2018	2	17	39	56			4	1		3	1		1	1		PECT	5	60	60	60	0	60	2	2	1	8		0	47	1	2	1	0.67	0.05	0.66	0.08		-0.09	-0.09	1
1	9008		1206	1211	Hall 2018	2	91	6	2018	2	17	40	57	57		4	1		3	1		1	1		TAPPA (EA Ickes orig scoring method)	43	60	60	60	0	60	3	2	1	6		0	20	6	2	2	0.43	0.13	0.47	0.12		0.14	0.14	1
1	7519	639	1008	1071	Izard 1971	4	89	7	1971	1			268	268						1		1	1		faces Izard	52	60	60	60	0	60	3	2		1		0		1	1	1						0.15	0.15
1	7524	643	1164	1158	Dimitrovsky 1964	4	89	7	1964	2	70	70	140	140	10	1	1		1	1		1	1		voice clips	1	60	60	60	0	60	3	2		3		0	24	1		1	13.91	2.23	15.24	2.06	58	0.3	0.31	1
0	5611		417	511	Rosenthal et al 1979	5	88	7	1979	1	60	59	119		16	1	1		1	1		1	1		female audio PONS	45	45	45	45	1	45	2	2	1	3		0	40	2		1	26.79	2.74	26.87	2.51		0.02	0.02	1
1	5611		414	507	Rosenthal et al 1979	5	88	7	1979	1	147	128	275	275	10	1	1		1	1		1	1		PONS face and body	45	45	45	45	1	45	2	2	1	12	1,4	1	40	2	2	1	26.88	2.71	26.96	2.58		0.02	0.02	1
0	5611		414	506	Rosenthal et al 1979	5	88	7	1979	1	147	128	275		10	1	1		1	1		1	1		child audio PONS	47	60	60	60	0	60	2	1	1	3		0	40	2		1	24.52	3.08	25.47	2.94		0.16	0.16	1
1	5611		417	510	Rosenthal et al 1979	5	88	7	1979	1	60	59	119	119	16	1	1		1	1		1	1		male audio PONS	48	60	60	60	0	60	1	2	1	3		0	40	2		1	24.4	2.59	25.18	2.81		0.14	0.14	1
1	5611		410	502	Rosenthal et al 1979	5	88	7	1979	1	57	52	109	109	14	2	1		1	1		1	1		Full PONS	45	45	45	45	1	45	2	2	1	12	1,3,4,8,etc	1	220	2	2	1						0.24	0.24	1
1	5611		411	503	Rosenthal et al 1979	5	88	7	1979	1	57	52	109	109	13	2	1		1	1		1	1		Full PONS	45	45	45	45	1	45	2	2	1	12	1,3,4,8,etc	1	220	2	2	1	161.69	12.11	167.51	11.78		0.3	0.31	1
1	5611	304	409	501	Rosenthal et al 1979	5	88	7	1979	1	171	309	480	480	16	2	1		1	1		1	1		Full PONS	45	45	45	45	1	45	2	2	1	12	1,3,4,8,etc	1	220	2	2	1	166.18	13.45	172.19	11.22		0.23	0.23	1
1	5611		412	504	Rosenthal et al 1979	5	88	7	1979	1			833	833	20	3	1		2	1		1	1		Full PONS	45	45	45	45	1	45	2	2	1	12	1,3,4,8,etc	1	220	2	2	1						0.2	0.2	1
1	5611		413	505	Rosenthal et al 1979	5	88	7	1979	1			892	892	20	3	4		2	1		1	1		Full PONS	45	45	45	45	1	45	2	2	1	12	1,3,4,8,etc	1	220	2	2	1						0.24	0.24	1
1	5611		415	508	Rosenthal et al 1979	5	88	7	1979	1	46	34	80	80	20	3	1		2	1		1	1		male audio PONS	48	60	60	60	0	60	1	2	1	3		0	40	2		1	25.01	2.85	26.82	2.52		0.32	0.33	1
1	5611		416	509	Rosenthal et al 1979	5	88	7	1979	1			131	131		4	1		3	1		1	1		Spanish PONS-type audio	1	60	60	60	0	60	1	2	1	3		0	20	2		1						0.15	0.15	1
1	7523	642	1163	1157	Beldoch 1964	4	89	7	1964	1	43	46	89	89	32	4	1		2	1		1	1	1	voice clips	1	60	60	60	0	60	3	2		3		0	37	1		1	20.7	4	19.6	5.7	54	-0.11	-0.11	1
1	890	148	1090	1134	Faber & Walter 2019	1	1	7	2019	2	40	77	117	117	28	4	2	Germany	3	1		1	1		DANVA faces	7	7	7	7	1	7	3	2	1	1		0	24	1	1	2						0.15	0.15	1
1	5732	328	981	1043	Franklin & Adams 2010	4	89	8	2010	1	30	31	61	61		3	1		2	1		1	1		RMET	3	3	3	3	1	3	3	2	1	7		0	36	1	1						73	-0.06	-0.06
1	6675	526	982	1044	Gooding et al 2010	4	89	8	2010	2	45	62	107	107		3	1		2	1		1	1		RMET	3	3	3	3	1	3	3	2	1	7		0	36	1	1						77	0.13	0.13
1	6697	528	989	1053	Szily & Keri 2009	4	89	8	2009	2	19	31	50	50		3	2	Hungary	2	1		1	1		RMET	3	3	3	3	1	3	3	2	1	7		0	36	1	1						77	-0.03	-0.03
1	7503	627	977	1039	Bailey et al 2008	4	89	8	2008	2	23	57	80	80	21	3	3	Australia	2	1		1	1		RMET	3	3	3	3	1	3	3	2	1	7		0	36	1	1						77	0.02	0.02
1	7505	628	979	1041	Chakrabarti et al 2009	4	89	8	2009		37	59	96	96	22	3	5	UK	2	1		1	1	1	RMET	3	3	3	3	1	3	3	2	1	7		0	36	1	1							0.06	0.06
1	7508	631	984	1046	Krych-Appelbaum et al 2007	4	89	8	2007	2	15	63	78	78		3	1		2	1		1	1		RMET	3	3	3	3	1	3	3	2	1	7		0	36	1	1							0.24	0.24
1	7510	633	986	1049	Meyer 2009	4	89	8	2009	1	82	160	242	242	19	3	1		2	1		1	1	1	RMET	3	3	3	3	1	3	3	2	1	7		0	36	1	1							0.24	0.24
1	7512	635	988	1052	Sapienza et al 2009	4	89	8	2009	2	317	140	457	457		3	1		2	1		1	1		RMET	3	3	3	3	1	3	3	2	1	7		0	36	1	1							0.1	0.1
1	7513	636	990	1218	Spreng et al 2009	4	89	8	2009	1	24	55	79	79	19	3	8	Canada	2	1		1	1		RMET	3	3	3	3	1	3	3	2	1	7		0	36	1	1							0.16	0.16
1	7503		978	1040	Bailey et al 2008	4	89	8	2008	2	16	33	49	49	70	4	3	Australia	3	1		1	1		RMET	3	3	3	3	1	3	3	2	1	7		0	36	1	1						59	0.19	0.19
1	7506	629	980	1042	Ferguson & Austin 2010	4	89	8	2010	2	30	67	97	97	34	4	5	UK	2	1		1	1		RMET	3	3	3	3	1	3	3	2	1	7		0	36	1	1						76	0.07	0.07
1	7507	630	983	1045	Grisham et al 2010	4	89	8	2010	2	86	118	204	204	45	4	3	Australia	3	1		1	1		RMET	3	3	3	3	1	3	3	2	1	7		0	36	1	1						70	0.02	0.02
1	7509	632	985	1048	McGlade et al 2008	4	89	8	2008	2	45	33	78	78	41	4	5	Ireland	3	1		1	1		RMET	3	3	3	3	1	3	3	2	1	7		0	36	1	1							-0.14	-0.14
[truncated: 6 more columns]
